# Supplementary material for: Novel bioinformatic classification system for genetic signatures identification in diffuse large B-cell lymphoma
Source: BMC Cancer. 2020 Jul 31;20:714. doi: 10.1186/s12885-020-07198-1 (PMC7393908; doi:10.1186/s12885-020-07198-1)
Supplement: Supplementary file 1 — Additional file 1: Table S1. Patient characteristics and genetic variants information. [file 12885_2020_7198_MOESM1_ESM.xlsx]

## Sheet: Table S1
Supplementary Table S1. Patient characteristics and genetic variants information
Case ID	Clinical features											Fish findings				Gene mutations
	Condition	Classification (2016 WHO)	Age of first onset (>60 years)	R-CHOP or CHOP-like	Response after first chemotherapy	IPI Score at diagnosis	B sympton	COO subtype （Hans algorithm)	Type of biopsy tissue	Nodal/Extranodal	MYC translocation	BCL2 translocation	BCL6 translocation	TP53 copy number loss	B2M	BCL10	BCL2	BCL6	BRAF	CARD11	CCND3	CD58	CD70	CD79B	CDKN2A	CREBBP	DDX3X	EP300	EZH2	FAS	FBXW7	GNA13	ID3	IRF4	KLF2	KMT2D	KRAS	MAP2K1	MEF2B	MYC	MYD88	NFKBIE	NOTCH1	NOTCH2	NRAS	PIM1	POU2AF1	POU2F2	PRDM1
1	De novo	DLBCL, NOS	No	1	SD	2	0	GCB	Nodal sites	Nodal	0	0	0	0	0	0	0	0	0	1	0	0	0	0	0	0	0	0	0	0	0	0	0	0	0	0	0	0	0	0	0	0	0	0	0	0	0	0	0
2	De novo	DLBCL, NOS	No	1	N/A	2	0	GCB	Nodal sites	Nodal	0	0	0	0	0	0	0	0	0	0	0	0	0	0	0	0	0	0	0	0	0	1	0	0	0	0	0	0	0	0	0	0	0	0	0	0	0	0	0
3	De novo	DLBCL, NOS	No	1	SD	2	0	GCB	Nodal sites	Nodal	0	0	0	0	0	0	0	0	0	0	0	0	0	0	0	1	0	0	0	0	0	0	0	0	0	1	0	0	0	0	0	0	0	0	0	0	0	0	0
4	De novo	DLBCL, NOS	No	1	N/A	3	0	GCB	Nodal sites	Nodal	0	0	0	N/A	0	0	0	0	0	1	0	0	0	0	0	0	0	0	0	0	0	0	0	0	0	0	0	0	0	0	0	0	0	0	0	0	0	0	1
5	De novo	DLBCL, NOS	No	1	N/A	1	0	GCB	Nodal sites	Nodal	0	1	0	N/A	0	0	1	0	0	0	0	0	0	0	0	0	0	0	0	0	0	0	0	0	0	0	0	0	0	0	0	0	0	0	0	0	0	0	0
6	De novo	DLBCL, NOS	No	1	SD	3	0	GCB	Nodal sites	Nodal	0	0	0	0	0	0	0	0	0	0	0	0	0	0	0	1	0	0	0	0	0	0	0	0	0	0	0	0	1	0	0	0	0	0	0	0	0	0	0
7	De novo	DLBCL, NOS	No	1	SD	4	0	GCB	Nodal sites	Nodal	1	0	0	1	0	0	0	0	0	0	0	0	0	0	0	0	0	0	0	0	0	0	0	0	0	1	0	0	0	1	0	0	0	0	0	0	0	0	0
8	De novo	DLBCL, NOS	No	1	N/A	4	0	GCB	Nodal sites	Nodal	0	1	0	0	0	0	0	0	0	0	0	0	0	0	0	0	0	0	0	0	0	0	0	0	0	1	0	0	1	0	0	0	0	0	0	0	0	0	0
9	De novo	DLBCL, NOS	No	1	PR	1	1	GCB	Nodal sites	Nodal	0	0	0	1	0	0	0	0	0	0	0	0	0	0	0	1	0	0	0	0	0	0	0	0	0	1	0	0	0	0	0	0	0	0	0	0	0	0	1
10	De novo	DLBCL, NOS	Yes	1	CR	3	1	GCB	Nodal sites	Nodal	0	1	1	0	1	0	1	0	0	1	0	0	0	0	0	0	0	0	0	0	0	0	0	0	0	1	0	0	0	0	0	0	0	0	0	0	0	0	0
11	De novo	DLBCL, NOS	No	1	PD	1	0	non-GCB	Nodal sites	Nodal	0	0	0	1	1	0	0	0	0	0	0	0	0	0	0	0	0	0	0	0	0	0	0	0	0	0	0	0	0	0	0	0	0	0	0	0	0	0	0
12	De novo	DLBCL, NOS	No	1	CR	2	1	non-GCB	Nodal sites	Nodal	0	0	0	N/A	0	0	0	0	0	0	0	0	0	0	0	0	0	0	0	0	0	0	0	0	0	0	0	0	0	0	0	0	0	0	0	0	0	0	0
13	De novo	DLBCL, NOS	No	1	N/A	3	0	non-GCB	Nodal sites	Nodal	0	0	1	1	0	0	0	0	0	1	0	0	0	0	0	0	0	0	0	0	0	0	0	0	0	1	0	0	1	1	0	0	0	0	0	0	0	0	0
14	De novo	DLBCL, NOS	No	1	N/A	3	1	non-GCB	Nodal sites	Nodal	0	0	0	0	0	0	0	0	0	0	0	0	0	1	0	0	0	0	0	0	0	0	0	0	0	1	0	0	0	0	1	0	0	0	0	0	0	0	0
15	De novo	DLBCL, NOS	No	1	PR	3	1	non-GCB	Nodal sites	Nodal	0	0	1	0	0	0	0	0	0	0	0	0	0	0	0	0	0	0	0	0	0	0	0	1	0	0	0	0	1	0	1	0	0	0	0	1	0	0	0
16	De novo	DLBCL, NOS	Yes	1	CR	3	N/A	non-GCB	Nodal sites	Nodal	0	0	0	N/A	0	0	0	0	0	0	0	0	0	1	0	0	0	0	0	0	0	0	0	0	0	0	0	0	1	0	1	0	0	0	0	1	0	0	0
17	De novo	DLBCL, NOS	Yes	0	N/A	4	0	non-GCB	Nodal sites	Nodal	0	0	1	N/A	0	0	0	0	0	1	0	0	0	0	0	1	0	0	0	0	0	0	0	0	0	0	0	0	1	0	0	0	0	0	0	1	0	0	0
18	De novo	DLBCL, NOS	No	1	N/A	3	0	non-GCB	Nodal sites	Nodal	0	0	1	0	0	0	0	0	0	0	0	1	0	0	0	0	0	0	0	0	0	0	0	0	0	0	0	0	0	0	0	0	0	0	0	0	0	0	0
19	De novo	DLBCL, NOS	No	1	PR	2	0	non-GCB	Nodal sites	Nodal	0	1	0	0	0	0	0	0	0	0	0	0	0	0	0	1	0	0	0	0	0	0	0	0	0	0	0	0	0	0	0	0	0	0	0	0	0	0	0
20	De novo	DLBCL, NOS	No	1	PD	2	1	non-GCB	Nodal sites	Nodal	0	0	0	0	0	0	0	0	0	0	0	0	0	1	0	0	0	0	0	0	0	0	0	0	0	1	0	0	1	0	0	1	0	0	0	0	0	0	0
21	De novo	DLBCL, NOS	No	1	PD	3	0	GCB	Nodal sites	Nodal	1	0	0	0	0	0	0	0	0	0	0	0	0	0	0	0	0	0	0	0	0	0	0	0	0	0	0	0	0	0	0	0	0	0	0	0	0	0	0
22	De novo	HGBL-DH	No	1	PD	3	0	GCB	Nodal sites	Nodal	1	1	0	0	0	0	1	0	0	0	0	0	0	0	0	0	0	0	0	0	0	0	0	0	0	1	0	0	0	1	0	0	0	0	0	1	0	0	0
23	De novo	DLBCL, NOS	No	1	N/A	2	0	GCB	Nodal sites	Nodal	0	1	0	1	0	0	1	0	0	0	0	0	0	0	0	1	0	0	0	0	0	0	0	0	0	1	0	0	0	0	0	0	0	0	0	0	0	0	0
24	De novo	DLBCL, NOS	No	1	PD	2	0	GCB	Nodal sites	Nodal	1	0	0	0	0	0	0	0	0	0	0	0	0	0	0	0	0	0	0	0	0	0	0	0	0	0	0	0	0	1	0	0	0	0	0	0	0	0	0
25	De novo	DLBCL, NOS	No	0	N/A	2	N/A	GCB	Nodal sites	Nodal	0	1	0	N/A	0	0	0	0	0	0	0	0	0	0	0	1	0	1	1	0	0	0	0	0	0	1	0	0	0	0	0	0	0	0	0	0	0	0	0
26	De novo	DLBCL, NOS	No	1	N/A	2	0	GCB	Nodal sites	Nodal	0	1	1	0	0	0	0	0	0	1	0	0	1	0	0	0	0	0	0	0	0	0	0	0	0	0	0	0	0	0	0	0	0	0	0	1	0	0	0
27	De novo	DLBCL, NOS	No	1	PD	3	1	GCB	Nodal sites	Nodal	0	1	1	0	0	0	0	0	0	0	0	0	0	0	0	0	0	0	0	0	0	0	0	0	0	0	0	0	0	0	0	0	0	0	0	0	0	0	0
28	De novo	DLBCL, NOS	No	1	PD	3	0	GCB	Nodal sites	Nodal	0	1	0	0	0	0	0	0	0	0	0	0	0	0	0	0	0	0	0	0	0	0	0	0	0	1	0	0	0	0	0	0	0	0	0	0	0	0	0
29	De novo	DLBCL, NOS	No	1	SD	0	1	GCB	Nodal sites	Nodal	0	0	1	0	0	0	0	0	0	1	0	0	0	1	0	0	0	0	0	0	0	0	0	0	0	0	0	0	0	0	0	0	0	0	0	1	0	0	0
30	De novo	HGBL-DH	No	1	PD	2	0	GCB	Nodal sites	Nodal	1	1	0	0	0	0	1	0	0	0	0	0	0	0	0	0	0	1	0	0	0	0	0	0	0	0	0	0	0	0	0	0	0	0	0	0	0	0	0
31	De novo	DLBCL, NOS	No	1	PD	2	0	GCB	Nodal sites	Nodal	0	1	0	0	0	0	0	0	0	0	0	0	0	0	0	1	0	0	0	0	0	0	0	0	0	0	0	0	1	0	0	0	0	0	0	0	0	0	0
32	De novo	DLBCL, NOS	No	1	CR	1	0	GCB	Nodal sites	Nodal	0	0	0	0	0	0	0	0	0	0	0	0	0	0	0	1	0	0	0	0	0	0	1	0	0	1	0	0	0	0	0	0	0	0	0	0	0	0	0
33	De novo	DLBCL, NOS	No	0	N/A	1	0	GCB	Nodal sites	Nodal	0	0	0	0	0	0	0	0	0	0	0	0	0	0	0	0	0	0	0	0	0	0	0	0	0	0	0	0	0	0	0	0	0	0	0	0	0	0	0
34	De novo	DLBCL, NOS	Yes	1	N/A	1	0	GCB	Nodal sites	Nodal	0	0	0	0	0	0	0	0	0	1	0	0	0	0	0	0	0	0	1	1	0	1	0	0	0	0	0	0	0	0	0	0	0	0	0	0	0	0	0
35	De novo	DLBCL, NOS	Yes	1	N/A	1	0	GCB	Nodal sites	Nodal	0	0	1	0	0	0	0	0	0	0	0	0	1	0	0	0	0	0	0	0	1	1	0	0	1	0	0	0	0	0	0	0	0	0	0	0	0	0	0
36	De novo	DLBCL, NOS	Yes	1	CR	2	0	GCB	Nodal sites	Nodal	0	1	0	0	0	0	0	0	0	0	0	0	0	0	0	0	0	1	1	0	0	0	0	0	0	1	0	0	0	0	0	0	0	0	0	0	0	0	0
37	De novo	DLBCL, NOS	Yes	1	PR	1	0	GCB	Nodal sites	Nodal	0	0	0	0	0	0	0	0	0	0	0	0	0	0	0	1	0	0	0	0	0	0	0	0	0	0	0	0	0	0	0	0	0	0	0	0	0	0	0
38	De novo	DLBCL, NOS	No	1	SD	0	0	GCB	Nodal sites	Nodal	0	0	0	N/A	0	0	0	0	0	1	0	0	0	0	0	0	0	0	0	0	0	1	0	0	0	0	0	0	0	0	0	0	0	0	0	0	0	0	0
39	De novo	DLBCL, NOS	No	1	CR	4	0	GCB	Nodal sites	Nodal	0	1	0	0	0	0	0	0	0	1	0	0	0	0	0	0	0	1	1	0	0	0	0	0	0	0	0	0	0	0	0	0	0	0	0	0	0	0	0
40	De novo	DLBCL, NOS	No	1	CR	4	1	GCB	Nodal sites	Nodal	0	0	0	0	1	0	0	1	0	0	0	1	0	0	0	0	0	0	1	0	0	1	0	0	0	0	0	0	0	0	0	0	0	0	0	0	0	0	0
41	De novo	DLBCL, NOS	No	1	N/A	0	0	GCB	Nodal sites	Nodal	0	1	0	N/A	0	0	0	0	0	0	0	0	0	0	0	0	1	0	1	0	0	0	0	0	0	0	0	0	0	0	0	0	0	0	0	0	0	0	0
42	De novo	DLBCL, NOS	No	1	SD	1	0	GCB	Nodal sites	Nodal	0	0	0	0	0	0	0	0	0	0	0	0	0	0	0	0	0	0	0	0	0	0	0	0	0	0	0	0	0	0	0	0	0	0	0	0	0	0	0
43	De novo	DLBCL, NOS	No	1	CR	0	1	GCB	Nodal sites	Nodal	0	0	0	0	0	0	0	0	0	0	0	0	0	0	0	0	0	0	0	0	0	0	0	0	0	0	0	0	0	0	0	0	0	0	0	0	0	0	0
44	De novo	DLBCL, NOS	No	1	PR	2	0	GCB	Nodal sites	Nodal	0	1	0	0	0	0	0	0	0	0	0	1	0	0	0	0	0	0	1	0	0	0	0	0	0	0	0	0	0	0	0	0	0	0	0	1	0	0	0
45	De novo	DLBCL, NOS	No	1	PD	2	0	GCB	Nodal sites	Nodal	0	0	1	0	0	0	0	0	0	0	0	0	1	0	0	0	0	0	0	0	0	0	0	0	1	0	1	0	0	0	0	0	0	0	0	0	1	0	0
46	De novo	DLBCL, NOS	No	1	N/A	0	0	GCB	Nodal sites	Nodal	0	0	0	0	0	0	0	0	0	1	0	0	0	0	0	1	0	0	0	0	0	0	0	0	0	1	0	0	0	0	0	0	0	0	0	1	0	0	0
47	De novo	DLBCL, NOS	No	1	CR	2	0	GCB	Nodal sites	Nodal	0	0	0	0	0	0	0	0	0	1	0	1	0	0	0	0	0	0	0	0	0	0	0	0	0	0	0	0	0	0	0	0	0	0	0	0	0	0	0
48	De novo	DLBCL, NOS	No	1	CR	1	0	GCB	Nodal sites	Nodal	0	0	1	0	0	0	0	0	1	1	0	0	0	0	0	1	0	0	0	0	0	0	0	0	0	0	0	0	0	0	0	0	0	0	0	0	0	1	0
49	De novo	DLBCL, NOS	No	1	N/A	2	0	GCB	Nodal sites	Nodal	0	0	0	0	0	0	0	0	0	0	0	1	1	0	0	0	0	0	0	0	0	0	0	0	1	0	0	0	0	0	1	0	0	0	0	0	0	0	0
50	De novo	DLBCL, NOS	No	1	PD	1	0	GCB	Nodal sites	Nodal	0	0	0	0	0	0	0	0	0	0	0	1	0	0	0	0	0	0	0	0	0	0	0	0	0	0	0	0	0	0	0	0	0	0	0	0	0	0	0
51	De novo	DLBCL, NOS	No	1	SD	0	0	GCB	Nodal sites	Nodal	0	0	1	0	0	0	0	0	0	0	0	0	0	0	0	0	0	0	0	0	0	1	0	0	1	0	0	0	0	0	0	0	0	0	0	1	0	0	0
52	De novo	DLBCL, NOS	No	0	N/A	1	0	GCB	Nodal sites	Nodal	0	0	1	0	0	0	0	0	0	0	0	0	0	0	0	0	0	0	0	0	0	1	0	0	0	1	0	0	0	0	0	0	0	0	0	0	0	0	0
53	De novo	DLBCL, NOS	Yes	1	PD	3	0	GCB	Nodal sites	Nodal	0	1	0	1	0	0	1	0	0	1	0	0	0	0	0	1	1	0	0	0	0	0	0	0	0	1	0	0	0	0	0	0	0	0	0	0	0	0	0
54	De novo	DLBCL, NOS	Yes	1	SD	2	0	GCB	Nodal sites	Nodal	0	1	0	0	0	0	1	0	0	0	0	0	0	0	0	1	0	0	0	0	0	0	0	0	0	1	0	0	1	0	0	0	0	0	0	0	0	1	0
55	De novo	DLBCL, NOS	Yes	1	PD	5	1	GCB	Nodal sites	Nodal	1	0	0	0	0	0	0	0	0	1	1	0	0	0	0	1	0	0	0	0	0	0	0	0	0	0	1	0	0	0	0	0	0	0	0	0	1	0	0
56	De novo	DLBCL, NOS	Yes	1	N/A	2	N/A	GCB	Nodal sites	Nodal	0	1	0	0	0	0	0	0	0	1	0	0	0	0	0	1	0	0	1	1	0	0	0	0	0	1	0	0	0	0	0	0	0	0	0	0	0	1	0
57	De novo	HGBL-TH	Yes	1	CR	2	0	GCB	Nodal sites	Nodal	1	1	1	0	0	0	1	1	0	0	0	0	0	0	0	0	0	0	0	0	0	0	0	0	0	0	0	0	0	1	0	0	0	0	0	1	0	0	0
58	De novo	DLBCL, NOS	Yes	1	Died	3	0	GCB	Nodal sites	Nodal	0	0	1	0	0	0	0	0	0	0	0	0	1	0	0	0	0	0	0	1	0	0	0	0	0	0	0	0	0	0	0	0	0	1	0	0	0	0	0
59	De novo	DLBCL, NOS	No	1	PR	1	0	non-GCB	Nodal sites	Nodal	0	0	1	0	0	0	0	0	0	0	0	0	0	0	0	0	0	0	0	1	0	0	0	0	1	0	0	0	1	0	0	0	0	0	0	0	0	0	0
60	De novo	DLBCL, NOS	No	1	N/A	2	0	non-GCB	Nodal sites	Nodal	0	0	0	0	1	0	0	0	0	0	0	1	0	0	0	0	0	0	1	0	0	0	0	1	0	0	0	0	0	0	0	0	0	0	0	0	0	0	0
61	De novo	DLBCL, NOS	No	0	N/A	2	0	non-GCB	Nodal sites	Nodal	0	0	1	0	0	0	0	0	0	0	0	0	0	0	0	0	0	0	0	0	0	0	0	0	0	0	0	0	1	0	0	0	0	0	0	0	0	0	0
62	De novo	DLBCL, NOS	No	1	N/A	2	1	non-GCB	Nodal sites	Nodal	1	0	0	N/A	0	0	0	0	0	0	0	0	0	0	0	0	0	0	0	1	0	0	0	0	0	1	0	0	0	1	0	0	0	0	0	0	1	0	0
63	De novo	DLBCL, NOS	No	1	PD	3	0	non-GCB	Nodal sites	Nodal	0	0	1	0	0	0	0	0	0	0	0	1	0	0	0	0	0	0	0	1	0	0	0	0	0	0	0	0	0	0	0	0	0	0	0	0	0	0	0
64	De novo	DLBCL, NOS	No	1	PD	2	1	non-GCB	Nodal sites	Nodal	0	0	1	1	0	0	0	0	0	0	0	0	0	0	0	0	0	0	0	0	0	0	0	0	1	0	0	0	0	1	0	0	0	0	0	0	0	1	0
65	De novo	DLBCL, NOS	No	1	PR	3	0	non-GCB	Nodal sites	Nodal	0	0	1	1	0	0	0	0	0	0	0	0	0	0	0	0	0	0	0	0	0	0	0	0	0	1	0	0	0	0	0	0	0	1	0	0	0	0	0
66	De novo	DLBCL, NOS	No	1	CR	2	0	non-GCB	Nodal sites	Nodal	0	1	0	0	0	0	0	0	0	0	0	0	0	0	0	0	0	0	0	0	0	0	0	0	0	1	0	0	0	0	0	0	0	0	0	0	0	0	0
67	De novo	DLBCL, NOS	No	1	PD	2	0	non-GCB	Nodal sites	Nodal	0	0	0	1	0	0	0	0	0	0	0	0	0	0	0	0	0	0	0	0	0	0	0	0	0	0	0	0	0	0	0	1	0	0	0	0	0	0	0
68	De novo	DLBCL, NOS	No	1	PR	0	0	non-GCB	Nodal sites	Nodal	0	0	1	0	0	0	0	0	0	0	0	0	0	1	0	0	0	1	0	0	0	0	0	0	0	0	0	0	0	0	0	0	0	0	0	1	0	0	0
69	De novo	DLBCL, NOS	No	1	PR	4	0	non-GCB	Nodal sites	Nodal	0	0	0	N/A	0	0	0	0	0	0	0	0	0	0	0	0	0	0	0	0	0	0	0	1	0	0	0	0	1	0	0	0	0	0	0	0	0	0	0
70	De novo	DLBCL, NOS	No	1	PD	2	0	non-GCB	Nodal sites	Nodal	1	0	0	1	0	0	0	0	0	1	0	0	0	0	0	0	0	0	0	0	0	0	0	0	1	0	0	0	0	0	0	0	1	0	0	1	0	0	0
71	De novo	DLBCL, NOS	No	1	PD	2	0	non-GCB	Nodal sites	Nodal	0	0	0	0	0	0	0	0	0	0	0	0	0	0	0	0	0	0	0	0	0	0	0	1	0	0	0	0	0	0	1	0	0	0	0	1	0	0	1
72	De novo	DLBCL, NOS	No	1	CR	2	0	non-GCB	Nodal sites	Nodal	0	0	0	0	0	0	0	0	0	0	0	0	0	0	0	0	0	0	0	0	0	0	0	0	0	0	1	0	0	0	0	0	0	0	0	0	0	0	0
73	De novo	DLBCL, NOS	No	1	N/A	2	1	non-GCB	Nodal sites	Nodal	0	0	0	0	0	0	0	0	0	0	0	0	0	1	0	0	0	0	0	0	0	0	0	0	0	1	0	0	0	0	0	0	0	0	0	0	0	0	0
74	De novo	DLBCL, NOS	No	1	CR	3	0	non-GCB	Nodal sites	Nodal	0	0	0	0	0	0	0	0	0	0	0	1	0	0	0	0	0	0	0	0	0	0	0	0	0	1	0	0	0	0	0	0	0	0	0	0	0	0	0
75	De novo	DLBCL, NOS	No	1	PD	2	1	non-GCB	Nodal sites	Nodal	0	0	0	0	0	0	0	0	0	0	0	0	0	1	0	0	0	0	0	0	0	0	0	0	0	1	0	0	0	0	0	0	0	0	0	0	0	0	1
76	De novo	DLBCL, NOS	No	1	N/A	4	0	non-GCB	Nodal sites	Nodal	0	0	0	0	0	0	0	0	0	0	0	1	0	1	0	0	0	0	0	0	0	0	0	0	0	0	0	0	0	0	1	0	0	0	0	0	0	0	0
77	De novo	DLBCL, NOS	No	1	PD	2	1	non-GCB	Nodal sites	Nodal	0	0	0	0	0	0	0	0	0	0	0	0	0	0	0	0	0	0	0	0	0	0	0	0	0	0	0	0	0	0	0	0	0	0	0	0	0	0	0
78	De novo	DLBCL, NOS	No	1	PR	3	0	non-GCB	Nodal sites	Nodal	0	0	0	N/A	0	0	0	0	0	1	0	0	1	0	0	0	0	0	0	0	0	1	0	0	0	1	0	0	0	1	0	0	0	0	0	0	0	0	0
79	De novo	DLBCL, NOS	No	0	PR	3	N/A	non-GCB	Nodal sites	Nodal	0	0	0	N/A	0	0	0	0	0	0	0	0	0	0	0	0	0	0	0	0	0	1	0	0	0	0	0	0	0	0	0	0	0	0	0	0	0	0	0
80	De novo	DLBCL, NOS	No	1	PD	2	1	non-GCB	Nodal sites	Nodal	0	0	0	1	0	0	0	0	0	0	0	0	0	1	0	0	0	0	0	0	0	0	0	0	0	1	0	0	0	0	1	0	0	0	0	0	0	0	0
81	De novo	DLBCL, NOS	No	1	CR	2	0	non-GCB	Nodal sites	Nodal	0	0	1	0	0	0	0	0	0	0	0	1	0	1	0	0	0	0	1	0	0	0	0	0	0	0	0	0	0	0	0	0	0	0	0	1	0	0	0
82	De novo	DLBCL, NOS	No	1	CR	2	0	non-GCB	Nodal sites	Nodal	0	0	1	0	0	1	0	0	0	0	0	0	1	0	0	0	0	1	0	1	0	0	0	0	0	0	0	0	0	0	0	0	0	0	0	0	0	0	0
83	De novo	DLBCL, NOS	No	1	PR	1	0	non-GCB	Nodal sites	Nodal	0	0	1	N/A	0	0	0	0	0	0	0	1	0	1	0	0	0	0	0	1	0	0	0	0	0	1	0	0	0	1	0	0	0	0	0	0	0	0	0
84	De novo	DLBCL, NOS	No	1	N/A	2	0	non-GCB	Nodal sites	Nodal	0	0	1	N/A	0	0	0	0	0	0	0	0	0	0	0	0	0	0	0	1	0	0	0	0	0	0	0	0	0	0	1	0	0	0	0	1	0	0	0
85	De novo	DLBCL, NOS	No	1	CR	2	0	non-GCB	Nodal sites	Nodal	0	0	0	0	0	0	0	0	0	0	0	0	0	1	0	1	0	0	0	0	0	0	0	0	0	1	0	0	1	0	1	0	0	0	0	1	0	0	0
86	De novo	DLBCL, NOS	No	1	PD	3	0	non-GCB	Nodal sites	Nodal	0	0	1	0	0	0	0	0	0	0	1	1	0	0	0	0	0	0	0	0	0	0	0	0	0	0	0	0	0	0	0	0	0	0	0	0	0	0	0
87	De novo	DLBCL, NOS	No	1	CR	2	1	non-GCB	Nodal sites	Nodal	0	0	0	N/A	0	0	0	0	0	0	0	1	0	0	0	0	0	0	0	0	0	0	0	0	0	0	0	0	0	0	0	0	0	0	0	0	0	0	0
88	De novo	DLBCL, NOS	No	1	PR	2	0	non-GCB	Nodal sites	Nodal	0	0	0	N/A	0	0	0	0	0	0	0	0	0	1	0	0	0	0	0	0	0	0	0	0	0	1	0	0	0	0	1	0	0	0	0	1	0	0	0
89	De novo	DLBCL, NOS	No	1	CR	3	1	non-GCB	Nodal sites	Nodal	0	0	1	0	0	0	0	0	0	0	0	0	1	0	0	0	0	0	0	0	0	0	0	0	0	0	0	0	0	1	1	0	0	0	0	0	0	0	0
90	De novo	DLBCL, NOS	Yes	1	PD	2	0	non-GCB	Nodal sites	Nodal	0	0	0	0	0	0	0	0	0	0	0	1	0	1	0	0	0	0	0	0	0	0	0	0	0	1	0	0	0	0	0	0	0	0	0	1	0	0	0
91	De novo	DLBCL, NOS	Yes	1	PD	4	1	non-GCB	Nodal sites	Nodal	0	0	0	N/A	0	0	0	0	0	0	0	0	0	1	0	0	0	0	0	0	0	0	0	1	0	0	0	0	0	0	0	0	0	0	0	0	0	0	0
92	De novo	DLBCL, NOS	Yes	1	PR	4	1	non-GCB	Nodal sites	Nodal	0	0	0	0	0	0	0	0	0	0	0	0	0	1	0	0	0	0	0	0	0	0	0	0	0	1	0	0	1	0	0	0	0	0	0	0	0	0	0
93	De novo	DLBCL, NOS	Yes	1	PR	2	0	non-GCB	Nodal sites	Nodal	0	0	0	0	0	0	0	0	0	0	0	0	0	1	0	1	0	0	0	0	0	0	0	0	0	0	0	0	1	0	0	0	0	0	0	1	0	0	0
94	De novo	DLBCL, NOS	Yes	1	PR	5	1	non-GCB	Nodal sites	Nodal	0	0	0	1	0	0	0	0	0	0	0	0	0	0	0	0	0	0	0	0	0	0	0	0	0	1	0	0	0	0	1	0	0	0	0	0	0	0	0
95	De novo	DLBCL, NOS	Yes	1	SD	4	0	non-GCB	Nodal sites	Nodal	0	0	0	0	0	0	0	0	0	1	0	0	0	1	0	0	0	0	0	0	0	0	0	0	0	0	0	0	0	0	0	0	0	0	0	0	0	0	0
96	De novo	DLBCL, NOS	Yes	1	CR	2	0	non-GCB	Nodal sites	Nodal	0	0	1	1	0	0	0	0	0	0	0	0	0	0	1	0	0	0	0	0	0	0	0	0	0	0	0	0	0	0	0	0	0	1	0	0	0	0	0
97	De novo	DLBCL, NOS	No	1	N/A	3	1	non-GCB	Nodal sites	Nodal	0	0	1	0	0	1	0	0	0	0	1	0	0	0	0	0	0	0	0	0	0	0	0	0	0	1	0	0	0	0	0	0	0	0	0	1	0	0	0
98	De novo	DLBCL, NOS	No	1	SD	2	0	non-GCB	Nodal sites	Nodal	0	0	0	1	0	0	0	0	0	0	0	0	0	0	0	0	0	0	0	0	0	0	0	1	0	0	0	0	0	0	0	0	0	0	0	0	0	0	0
99	De novo	DLBCL, NOS	No	1	PR	1	0	non-GCB	Nodal sites	Nodal	0	0	1	0	0	0	0	0	0	0	0	0	0	0	0	0	0	0	0	0	0	0	0	0	0	0	0	0	0	0	0	0	0	0	0	0	0	0	0
100	De novo	DLBCL, NOS	No	1	SD	2	0	non-GCB	Nodal sites	Nodal	0	0	0	N/A	1	0	0	0	0	0	0	0	0	0	0	0	0	0	0	0	0	0	0	0	0	0	0	0	0	0	0	0	0	0	0	0	0	0	0
101	De novo	DLBCL, NOS	No	1	PR	3	1	non-GCB	Nodal sites	Nodal	0	0	0	0	1	0	0	0	0	0	1	0	1	0	0	0	0	0	0	0	0	0	0	0	1	0	0	0	0	1	0	0	1	0	0	0	0	0	0
102	De novo	DLBCL, NOS	No	1	N/A	3	1	non-GCB	Nodal sites	Nodal	0	0	0	1	0	0	0	0	0	0	0	0	0	0	0	0	0	0	0	0	0	0	0	0	0	0	0	0	0	0	1	0	0	0	0	0	0	0	1
103	De novo	DLBCL, NOS	No	1	CR	0	0	non-GCB	Nodal sites	Nodal	0	0	0	0	0	0	0	0	0	0	0	0	0	1	0	0	0	0	0	0	0	0	0	0	0	0	0	0	0	0	1	0	0	0	0	0	0	0	0
104	De novo	DLBCL, NOS	No	1	SD	4	0	non-GCB	Nodal sites	Nodal	0	0	0	1	0	0	0	0	0	0	0	0	0	0	0	0	0	0	1	0	0	0	0	0	0	0	0	0	1	0	1	0	0	0	0	0	0	0	0
105	De novo	DLBCL, NOS	No	1	PD	2	0	non-GCB	Nodal sites	Nodal	0	0	1	0	0	0	0	0	0	0	0	0	0	0	0	0	0	0	0	0	0	0	0	0	1	0	0	0	0	0	1	0	0	0	0	1	0	0	0
106	De novo	DLBCL, NOS	No	1	PR	3	0	non-GCB	Nodal sites	Nodal	0	0	1	0	0	0	0	0	0	0	0	0	1	1	0	0	0	0	0	0	0	0	0	0	0	0	0	0	0	0	1	0	0	0	0	0	0	0	1
107	De novo	DLBCL, NOS	No	1	PR	1	0	non-GCB	Nodal sites	Nodal	0	0	0	0	0	0	0	0	0	0	0	0	0	1	0	0	0	0	0	0	0	0	0	0	0	0	0	0	0	0	1	0	0	0	0	1	0	0	0
108	De novo	DLBCL, NOS	No	1	PR	3	0	non-GCB	Nodal sites	Nodal	0	0	0	0	0	0	0	0	0	0	0	0	0	0	0	0	0	0	0	0	0	0	0	0	0	0	0	0	0	0	0	0	0	0	0	0	0	0	0
109	De novo	DLBCL, NOS	No	1	PD	2	0	non-GCB	Nodal sites	Nodal	1	0	0	0	1	0	0	0	0	0	0	0	0	0	0	0	0	0	0	0	0	0	0	0	0	0	0	0	0	1	0	0	0	0	0	1	0	0	0
110	De novo	DLBCL, NOS	No	1	N/A	2	0	non-GCB	Nodal sites	Nodal	0	0	0	N/A	0	0	0	0	0	0	0	0	0	0	0	0	0	0	0	0	0	0	0	0	0	1	0	0	0	0	0	0	0	1	0	1	0	0	0
111	De novo	DLBCL, NOS	No	1	PR	3	1	non-GCB	Nodal sites	Nodal	0	0	1	0	0	0	0	0	0	0	1	0	0	1	0	0	0	0	0	0	0	0	0	0	0	0	0	0	0	0	1	0	0	0	0	0	0	0	0
112	De novo	DLBCL, NOS	No	0	N/A	2	N/A	non-GCB	Nodal sites	Nodal	0	0	0	N/A	0	0	0	0	0	0	0	0	0	0	0	0	0	0	0	0	0	0	0	0	1	0	0	0	0	0	0	0	0	0	0	0	0	0	0
113	De novo	DLBCL, NOS	No	1	CR	4	0	non-GCB	Nodal sites	Nodal	0	0	0	1	0	0	0	0	1	1	0	0	1	1	0	0	0	0	0	0	0	0	0	0	1	0	0	0	0	0	1	0	0	0	0	0	0	0	1
114	De novo	DLBCL, NOS	No	1	N/A	2	0	non-GCB	Nodal sites	Nodal	0	0	1	N/A	0	0	0	0	0	1	0	0	0	1	0	0	0	0	0	0	0	0	0	0	0	1	0	0	0	0	1	0	0	0	0	1	0	0	0
115	De novo	DLBCL, NOS	No	1	PD	3	0	non-GCB	Nodal sites	Nodal	1	0	0	0	0	0	1	0	0	0	0	0	0	0	0	1	0	0	0	0	0	0	0	0	0	1	0	0	0	0	0	0	0	0	0	0	0	0	0
116	De novo	DLBCL, NOS	Yes	1	SD	1	0	non-GCB	Nodal sites	Nodal	0	0	0	1	0	0	0	0	0	0	0	1	0	0	0	0	0	1	0	0	0	0	0	0	0	0	0	0	0	0	1	0	0	0	0	0	0	0	0
117	De novo	DLBCL, NOS	Yes	1	PD	4	0	non-GCB	Nodal sites	Nodal	0	0	1	0	0	0	0	0	0	0	0	1	0	0	0	0	0	0	0	1	0	0	0	0	0	0	0	0	0	0	0	0	0	0	0	0	0	0	0
118	De novo	DLBCL, NOS	Yes	1	SD	4	0	non-GCB	Nodal sites	Nodal	0	0	1	0	0	0	0	0	0	0	0	0	0	0	0	0	0	0	0	0	0	0	0	0	1	0	0	0	0	0	1	0	0	0	0	0	0	0	1
119	De novo	DLBCL, NOS	Yes	1	PD	4	0	non-GCB	Nodal sites	Nodal	0	0	0	0	1	0	0	0	0	0	0	0	0	1	0	0	0	0	0	0	0	0	0	0	0	0	0	0	0	0	1	0	0	0	0	0	0	0	0
120	De novo	DLBCL, NOS	Yes	1	PR	5	0	non-GCB	Nodal sites	Nodal	0	0	1	0	0	0	0	0	0	0	0	0	1	0	0	0	0	0	0	0	0	0	0	0	0	0	0	0	0	0	0	0	0	1	0	0	0	0	0
121	De novo	DLBCL, NOS	Yes	1	N/A	4	0	non-GCB	Nodal sites	Nodal	0	0	0	N/A	1	0	0	0	0	0	0	1	0	1	0	0	0	0	0	0	0	0	0	0	0	0	0	0	0	0	0	0	0	0	0	0	0	0	0
122	De novo	DLBCL, NOS	Yes	1	PR	4	0	non-GCB	Nodal sites	Nodal	0	0	0	1	0	0	0	0	0	0	0	0	0	0	0	0	0	0	0	0	0	0	0	0	0	1	0	0	0	1	0	0	0	0	0	1	0	0	0
123	De novo	DLBCL, NOS	Yes	1	PR	4	0	non-GCB	Nodal sites	Nodal	0	0	0	0	0	0	0	0	0	0	0	0	0	0	0	0	0	0	0	0	0	0	0	0	0	1	0	0	0	0	0	0	0	0	0	0	0	0	1
124	De novo	DLBCL, NOS	Yes	0	N/A	4	0	non-GCB	Nodal sites	Nodal	0	0	0	0	0	0	0	0	0	0	0	0	0	0	0	0	0	0	0	0	0	0	0	0	0	0	0	0	0	0	0	0	1	0	0	0	0	0	0
125	De novo	DLBCL, NOS	No	1	SD	2	0	GCB	Adrenal gland	Extranodal	0	1	0	N/A	0	0	0	0	0	0	0	0	0	0	0	0	0	0	0	0	0	0	0	0	0	1	0	0	0	0	0	0	0	0	0	0	0	0	0
126	De novo	DLBCL, NOS	No	1	SD	1	1	non-GCB	Adrenal gland	Extranodal	0	0	0	N/A	0	0	0	0	0	0	0	0	0	1	0	0	0	0	0	0	0	0	0	0	0	0	0	0	0	1	1	0	0	0	0	0	0	0	0
127	De novo	DLBCL, NOS	Yes	1	N/A	5	0	non-GCB	Adrenal gland	Extranodal	0	0	0	0	0	0	0	0	0	0	0	0	0	1	0	0	0	0	0	0	0	0	0	0	0	1	0	0	0	0	1	0	0	0	0	1	0	0	0
128	De novo	DLBCL, NOS	Yes	1	N/A	4	0	non-GCB	Adrenal gland	Extranodal	0	0	0	1	0	0	0	0	0	0	0	0	0	1	0	0	0	0	1	0	0	0	0	0	0	0	0	0	0	0	0	0	0	0	0	1	0	0	0
129	De novo	DLBCL, NOS	No	1	PD	4	1	non-GCB	Adrenal gland	Extranodal	0	0	0	N/A	1	0	0	0	0	1	0	0	0	1	0	0	0	0	0	0	0	0	0	0	0	0	0	0	0	0	1	0	0	0	0	0	0	0	1
130	De novo	DLBCL, NOS	No	1	N/A	4	1	GCB	Bone	Extranodal	0	0	0	1	1	0	0	1	1	0	0	0	0	0	0	0	0	0	0	0	0	0	1	0	0	0	0	0	0	0	0	0	0	0	0	0	0	0	0
131	De novo	DLBCL, NOS	No	1	N/A	3	0	GCB	Bone	Extranodal	0	0	0	0	0	0	0	0	0	0	0	0	0	0	0	0	0	0	0	0	0	0	0	0	0	1	0	0	0	0	0	0	0	0	0	0	0	0	0
132	De novo	DLBCL, NOS	No	1	CR	3	0	GCB	Bone	Extranodal	0	0	0	0	1	0	0	0	0	0	0	1	0	0	0	0	0	0	0	0	0	0	0	0	0	0	0	0	0	0	1	0	0	0	0	0	0	0	0
133	De novo	DLBCL, NOS	Yes	1	Died	3	0	GCB	Bone	Extranodal	0	0	0	N/A	0	0	0	0	0	0	0	0	0	0	0	0	0	0	0	0	0	0	0	0	0	0	0	0	0	0	0	0	0	0	0	0	0	0	0
134	De novo	DLBCL, NOS	No	1	N/A	2	0	GCB	Bone	Extranodal	0	0	0	1	1	0	0	0	0	0	0	0	0	0	0	0	0	0	0	0	0	0	0	0	0	0	0	0	0	0	1	0	0	0	0	0	0	0	0
135	De novo	DLBCL, NOS	No	1	N/A	0	0	GCB	Breast	Extranodal	0	0	0	0	0	0	0	0	0	0	0	0	0	0	0	0	0	0	0	0	0	0	0	0	0	1	0	0	0	1	1	0	0	0	0	1	0	0	0
136	De novo	DLBCL, NOS	No	1	N/A	1	0	GCB	Breast	Extranodal	0	0	0	0	0	0	0	0	0	0	0	0	0	0	0	0	0	1	0	0	0	0	0	0	0	0	0	0	0	0	1	0	0	0	0	1	0	0	1
137	De novo	DLBCL, NOS	Yes	1	CR	3	0	GCB	Breast	Extranodal	0	0	1	1	1	0	0	0	0	0	0	0	0	0	0	0	0	0	0	0	0	0	0	0	0	0	0	0	0	0	1	0	0	0	0	1	0	0	0
138	De novo	DLBCL, NOS	Yes	1	PD	1	0	non-GCB	Breast	Extranodal	0	0	0	N/A	0	0	1	0	0	0	0	0	0	0	0	1	0	0	0	0	0	0	0	1	0	0	0	0	0	0	0	0	0	0	0	1	0	0	0
139	De novo	DLBCL, NOS	No	1	N/A	4	0	non-GCB	Breast	Extranodal	0	0	0	1	0	0	0	0	0	1	0	0	0	0	0	0	0	0	0	0	0	0	0	1	1	0	0	0	0	0	1	0	0	0	0	0	0	0	0
140	De novo	DLBCL, NOS	No	1	PD	0	0	non-GCB	Breast	Extranodal	0	0	0	0	0	0	0	0	0	1	0	0	0	0	0	0	0	0	0	0	0	0	0	0	0	1	0	0	0	0	1	0	0	0	0	0	0	0	1
141	De novo	DLBCL, NOS	No	1	N/A	3	0	non-GCB	Breast	Extranodal	0	0	0	N/A	0	0	0	0	0	0	0	0	0	1	0	0	0	0	0	0	0	0	0	0	0	0	0	0	0	0	0	0	0	0	0	1	0	0	0
142	De novo	DLBCL, NOS	No	1	CR	2	0	non-GCB	Breast	Extranodal	0	0	1	1	0	0	0	0	0	0	1	1	0	1	1	0	0	0	0	0	0	0	0	0	0	0	0	0	0	0	0	0	0	0	0	1	0	0	0
143	De novo	DLBCL, NOS	No	1	N/A	3	0	non-GCB	Breast	Extranodal	0	0	0	N/A	0	0	1	0	0	0	0	0	0	1	0	0	0	0	0	0	0	0	0	0	0	0	0	0	0	0	1	0	0	0	0	1	0	0	1
144	De novo	DLBCL, NOS	No	1	CR	3	0	GCB	Gastrointestinal tract	Extranodal	1	0	0	0	0	0	0	0	0	0	1	0	0	0	0	0	0	0	0	0	0	1	1	0	0	0	0	0	0	1	0	0	0	0	0	0	0	0	0
145	De novo	DLBCL, NOS	No	1	N/A	4	0	GCB	Gastrointestinal tract	Extranodal	1	0	0	0	0	0	0	0	0	0	1	0	0	0	0	0	1	0	0	0	0	0	1	0	0	0	0	0	0	0	0	0	0	0	0	0	0	0	0
146	De novo	DLBCL, NOS	No	1	PD	2	0	GCB	Gastrointestinal tract	Extranodal	0	0	0	1	0	0	0	0	0	0	0	0	0	0	0	0	0	0	0	0	0	0	0	0	0	1	0	0	0	0	0	0	0	0	0	1	0	0	0
147	De novo	DLBCL, NOS	No	1	N/A	2	1	GCB	Gastrointestinal tract	Extranodal	1	0	0	N/A	0	0	0	0	0	0	0	1	0	0	0	0	0	0	0	0	0	0	1	0	0	0	0	0	0	1	0	0	0	0	0	0	0	0	0
148	De novo	DLBCL, NOS	No	1	CR	2	1	GCB	Gastrointestinal tract	Extranodal	0	0	1	0	0	0	0	0	0	0	0	0	0	0	0	0	0	0	0	0	0	0	0	0	0	0	0	0	0	1	0	0	0	0	0	0	0	0	1
149	De novo	DLBCL, NOS	No	1	N/A	3	0	GCB	Gastrointestinal tract	Extranodal	1	0	0	N/A	0	0	0	0	1	0	0	0	0	0	0	0	0	0	0	0	0	0	0	0	0	0	0	0	0	1	0	0	0	0	0	0	0	0	0
150	De novo	DLBCL, NOS	No	1	PD	4	1	GCB	Gastrointestinal tract	Extranodal	1	0	0	0	0	0	0	0	0	0	1	0	0	0	1	0	0	0	0	0	0	0	1	0	0	0	0	0	0	1	0	0	0	0	0	0	0	0	0
151	De novo	DLBCL, NOS	No	1	SD	2	0	GCB	Gastrointestinal tract	Extranodal	0	0	0	0	0	0	0	0	0	1	0	0	0	0	0	0	0	0	0	0	0	0	0	0	0	0	0	0	0	0	0	0	0	0	0	0	0	1	0
152	De novo	DLBCL, NOS	No	1	PD	3	N/A	GCB	Gastrointestinal tract	Extranodal	0	0	0	N/A	1	0	0	0	0	1	0	0	0	0	0	0	0	1	0	0	0	0	0	0	0	0	0	0	0	0	0	0	0	0	0	0	0	0	0
153	De novo	DLBCL, NOS	Yes	1	CR	1	0	GCB	Gastrointestinal tract	Extranodal	0	0	0	N/A	1	0	0	0	0	0	0	0	0	0	0	0	0	0	0	1	0	0	0	0	0	0	0	1	0	0	0	0	0	0	0	0	0	0	0
154	De novo	DLBCL, NOS	Yes	1	CR	3	0	GCB	Gastrointestinal tract	Extranodal	0	0	0	0	0	0	0	0	0	1	0	0	0	0	0	0	0	0	0	0	0	0	0	1	0	0	0	1	0	0	1	0	0	0	0	0	0	1	0
155	De novo	DLBCL, NOS	Yes	1	N/A	4	0	GCB	Gastrointestinal tract	Extranodal	1	0	0	0	0	0	0	0	0	0	1	0	0	0	0	0	0	0	0	0	0	0	0	0	0	0	0	0	0	1	0	0	0	0	0	0	0	0	0
156	De novo	DLBCL, NOS	No	1	SD	2	0	GCB	Gastrointestinal tract	Extranodal	1	0	0	1	0	0	0	0	0	0	0	0	0	0	0	0	0	1	0	0	0	0	0	0	0	1	0	0	0	1	0	0	0	0	0	0	0	0	0
157	De novo	DLBCL, NOS	No	1	CR	4	0	GCB	Gastrointestinal tract	Extranodal	0	0	0	N/A	0	0	0	0	0	0	0	0	0	0	0	0	0	0	0	0	0	0	0	0	0	0	0	1	0	0	0	0	0	0	0	0	0	0	0
158	De novo	DLBCL, NOS	No	1	SD	4	0	GCB	Gastrointestinal tract	Extranodal	1	0	0	1	0	0	0	0	0	0	0	0	0	0	0	0	0	0	0	0	0	0	0	0	0	0	0	0	0	0	0	0	0	0	0	0	0	0	1
159	De novo	DLBCL, NOS	Yes	1	PD	4	0	GCB	Gastrointestinal tract	Extranodal	1	0	0	0	0	0	0	0	0	0	0	0	0	0	0	0	0	0	0	0	0	0	0	0	0	0	0	1	0	0	0	0	0	0	0	0	0	1	0
160	De novo	DLBCL, NOS	No	1	SD	2	0	non-GCB	Gastrointestinal tract	Extranodal	0	0	0	1	0	0	0	0	0	1	1	0	0	0	0	0	0	0	0	0	0	0	0	0	0	0	0	0	0	0	0	0	0	0	0	0	0	0	0
161	De novo	DLBCL, NOS	No	1	CR	1	0	non-GCB	Gastrointestinal tract	Extranodal	0	0	0	0	0	0	0	0	0	0	0	0	0	0	0	0	0	0	0	0	0	0	0	0	0	0	0	0	0	0	0	0	0	0	0	0	0	0	0
162	De novo	DLBCL, NOS	No	1	PD	0	0	non-GCB	Gastrointestinal tract	Extranodal	0	0	0	1	1	0	0	0	0	0	0	0	0	0	0	0	0	0	0	0	0	0	0	0	0	0	0	0	0	0	0	0	0	0	0	0	0	0	0
163	De novo	DLBCL, NOS	No	1	PD	4	0	non-GCB	Gastrointestinal tract	Extranodal	0	0	0	1	1	0	0	0	0	0	0	0	0	0	0	0	0	0	0	0	0	0	0	0	0	1	0	0	0	0	0	0	0	0	0	0	0	0	0
164	De novo	DLBCL, NOS	No	1	PD	0	0	non-GCB	Gastrointestinal tract	Extranodal	0	0	0	0	1	0	0	0	0	0	0	0	0	1	0	0	0	0	0	0	0	0	0	0	0	0	0	0	0	0	0	0	0	0	0	0	0	0	0
165	De novo	DLBCL, NOS	Yes	1	CR	1	0	non-GCB	Gastrointestinal tract	Extranodal	0	1	0	0	0	1	0	0	0	1	0	0	0	0	0	1	0	0	0	0	0	0	0	0	0	0	0	0	0	0	0	0	0	0	0	0	0	0	0
166	De novo	DLBCL, NOS	Yes	1	N/A	5	0	non-GCB	Gastrointestinal tract	Extranodal	0	0	1	N/A	0	0	0	0	0	0	0	0	0	1	0	0	0	0	0	1	0	0	0	0	0	0	0	0	0	0	0	0	0	0	0	1	0	0	0
167	De novo	DLBCL, NOS	Yes	1	Died	4	1	non-GCB	Gastrointestinal tract	Extranodal	0	0	1	1	1	0	0	0	0	0	0	0	1	0	0	0	0	0	0	1	0	0	0	0	1	0	0	0	0	0	0	0	0	0	0	1	0	0	0
168	De novo	DLBCL, NOS	No	1	PD	3	0	non-GCB	Gastrointestinal tract	Extranodal	0	0	1	N/A	0	0	0	0	0	0	1	0	1	0	0	0	0	0	0	0	0	0	0	0	0	0	0	0	0	0	0	0	0	0	0	1	0	0	0
169	De novo	DLBCL, NOS	No	1	N/A	3	0	non-GCB	Gastrointestinal tract	Extranodal	0	0	1	1	0	0	0	0	0	0	1	0	1	0	0	0	0	0	0	0	0	0	0	0	0	0	0	0	0	0	0	0	0	0	0	0	0	0	0
170	De novo	DLBCL, NOS	No	1	PD	3	0	non-GCB	Gastrointestinal tract	Extranodal	0	0	0	0	0	0	0	1	0	0	0	0	0	0	0	0	0	0	0	0	0	0	0	0	0	1	0	0	0	0	0	0	0	0	0	1	0	0	0
171	De novo	DLBCL, NOS	No	1	N/A	1	0	non-GCB	Gastrointestinal tract	Extranodal	0	0	0	0	1	0	0	0	0	0	0	0	1	0	0	0	0	0	0	0	0	1	0	1	1	0	0	0	1	0	1	0	0	0	0	0	0	0	0
172	De novo	DLBCL, NOS	No	1	PR	3	0	non-GCB	Gastrointestinal tract	Extranodal	0	0	0	1	0	0	0	0	0	0	0	0	0	0	0	0	0	0	0	0	0	0	0	0	0	0	0	0	0	0	0	0	1	0	0	0	0	0	0
173	De novo	DLBCL, NOS	No	1	N/A	2	0	non-GCB	Gastrointestinal tract	Extranodal	0	0	1	0	0	0	0	0	0	0	0	0	0	0	0	0	0	0	0	0	0	0	0	1	0	0	0	0	0	0	0	1	0	0	0	1	0	0	1
174	De novo	DLBCL, NOS	Yes	1	PD	5	1	non-GCB	Gastrointestinal tract	Extranodal	0	0	0	1	0	0	0	0	0	0	0	0	0	1	0	0	0	0	0	0	0	0	0	1	0	0	0	0	0	0	0	0	0	0	0	0	0	0	0
175	De novo	DLBCL, NOS	Yes	1	SD	2	0	non-GCB	Gastrointestinal tract	Extranodal	1	0	0	1	0	0	0	0	0	1	0	0	0	1	0	0	0	0	0	0	0	0	0	0	0	0	0	0	0	1	0	0	0	0	0	1	0	0	0
176	De novo	DLBCL, NOS	No	1	CR	1	1	non-GCB	Kidney	Extranodal	0	0	0	N/A	0	0	0	0	0	0	0	0	0	0	0	0	0	0	0	0	0	0	0	0	0	0	0	0	0	0	0	0	0	0	0	0	0	0	0
177	De novo	DLBCL, NOS	Yes	1	Died	3	0	GCB	Lung	Extranodal	0	0	0	N/A	0	0	0	1	0	0	0	0	0	0	0	0	0	0	0	0	0	0	0	0	0	0	0	1	0	0	0	0	0	0	1	0	0	1	0
178	De novo	DLBCL, NOS	No	1	SD	3	0	GCB	Lung	Extranodal	0	0	0	1	0	0	1	0	0	1	0	1	0	0	0	1	0	0	0	0	0	1	0	0	0	0	0	0	0	0	0	0	0	0	0	0	0	0	0
179	De novo	DLBCL, NOS	No	1	SD	3	0	non-GCB	Lung	Extranodal	0	0	0	N/A	0	0	0	0	0	0	0	0	0	0	0	0	0	0	0	0	0	0	0	0	0	1	0	0	0	0	1	0	0	0	0	1	0	0	0
180	De novo	DLBCL, NOS	No	1	CR	1	0	non-GCB	Nasal cavity	Extranodal	0	0	0	0	0	0	0	0	0	0	0	0	0	0	0	0	0	0	0	0	0	0	0	0	0	0	0	0	0	0	1	0	0	0	0	0	0	0	0
181	De novo	DLBCL, NOS	No	1	N/A	2	0	non-GCB	Nasal cavity	Extranodal	0	0	1	N/A	0	0	0	0	0	0	0	0	0	0	0	0	0	0	0	0	0	0	0	0	1	0	0	0	0	1	1	0	0	0	0	1	0	0	0
182	De novo	DLBCL, NOS	No	1	PR	3	0	non-GCB	Nasal cavity	Extranodal	0	0	0	1	0	0	0	0	0	0	0	0	0	0	0	0	0	0	0	0	0	0	0	0	0	0	0	0	1	0	0	0	0	0	0	0	0	0	0
183	De novo	DLBCL, NOS	No	1	N/A	3	1	non-GCB	Nasal cavity	Extranodal	0	0	1	0	0	0	0	0	0	0	0	0	0	1	0	0	0	0	0	0	0	0	0	0	0	0	0	0	0	0	0	0	0	0	0	0	0	0	0
184	De novo	DLBCL, NOS	Yes	1	CR	4	1	GCB	Parotid gland	Extranodal	0	1	0	0	1	0	1	0	0	0	0	0	0	0	0	1	0	0	1	1	0	0	0	0	0	1	0	0	0	1	0	0	0	0	0	0	0	0	0
185	De novo	DLBCL, NOS	No	1	N/A	1	0	non-GCB	Parotid gland	Extranodal	0	0	1	1	0	0	0	0	0	0	0	0	1	1	0	0	0	0	0	0	0	0	0	0	0	1	0	0	0	0	0	0	0	1	0	0	0	0	0
186	De novo	DLBCL, NOS	No	1	N/A	2	0	non-GCB	Parotid gland	Extranodal	0	0	1	0	0	0	1	0	0	0	1	1	0	1	1	0	0	0	0	0	0	0	0	1	1	0	0	0	0	1	1	0	0	0	0	1	0	0	1
187	De novo	DLBCL, NOS	No	1	N/A	1	0	non-GCB	Soft tissue	Extranodal	0	0	1	N/A	0	0	0	0	0	0	0	0	1	1	0	0	0	0	0	0	0	0	0	0	0	1	0	0	0	0	0	1	0	0	0	1	0	0	0
188	De novo	DLBCL, NOS	Yes	1	Died	4	0	non-GCB	Soft tissue	Extranodal	0	0	0	0	1	0	1	0	0	1	0	1	0	0	0	1	0	0	0	0	0	0	0	0	0	0	0	0	0	0	0	0	0	0	0	0	0	0	0
189	De novo	DLBCL, NOS	No	1	N/A	4	1	GCB	Spleen	Extranodal	0	1	0	0	1	0	0	0	0	0	0	0	0	0	0	1	0	0	0	0	0	0	0	0	0	1	0	0	0	0	0	0	0	0	0	1	0	0	0
190	De novo	DLBCL, NOS	No	1	N/A	1	1	GCB	Spleen	Extranodal	0	0	0	N/A	1	0	0	0	0	0	0	0	0	0	0	0	0	0	0	0	0	0	0	0	0	0	0	0	0	0	0	0	0	0	0	0	0	0	0
191	De novo	DLBCL, NOS	No	1	CR	1	0	GCB	Spleen	Extranodal	0	0	0	0	0	0	0	0	0	0	0	0	0	0	0	0	0	0	0	1	0	0	0	0	0	1	0	0	0	0	1	0	0	0	0	1	0	0	0
192	De novo	DLBCL, NOS	No	1	CR	2	0	GCB	Spleen	Extranodal	0	1	0	0	1	0	0	0	0	0	0	0	0	0	0	1	0	0	1	0	0	0	0	0	0	1	0	0	0	0	0	0	0	0	0	0	0	0	0
193	De novo	DLBCL, NOS	No	1	N/A	3	N/A	GCB	Spleen	Extranodal	0	1	0	1	0	0	1	0	0	0	0	0	0	0	0	0	0	0	0	0	0	0	0	0	0	0	0	0	0	0	0	0	0	0	0	0	0	1	0
194	De novo	DLBCL, NOS	No	1	N/A	3	0	non-GCB	Spleen	Extranodal	0	0	1	0	1	0	0	0	0	0	0	1	0	0	0	0	0	0	0	0	0	0	0	0	0	0	0	0	0	0	1	0	0	0	0	0	0	0	1
195	De novo	DLBCL, NOS	No	1	CR	1	0	non-GCB	Spleen	Extranodal	0	0	1	N/A	0	1	0	0	0	0	0	1	0	0	0	0	0	0	0	0	0	0	0	0	0	0	0	0	0	0	0	0	0	0	0	1	0	0	0
196	De novo	DLBCL, NOS	Yes	1	Died	3	1	non-GCB	Spleen	Extranodal	0	0	0	N/A	0	0	0	0	0	0	0	0	0	1	0	0	0	0	0	0	0	0	0	0	0	0	0	0	0	0	0	0	0	0	0	1	0	0	0
197	De novo	DLBCL, NOS	Yes	1	N/A	3	0	non-GCB	Spleen	Extranodal	0	0	1	0	1	0	0	0	0	0	0	0	0	0	0	0	0	0	0	1	0	0	0	0	1	0	0	0	0	0	0	0	0	0	0	1	0	0	0
198	De novo	DLBCL, NOS	No	1	PD	3	0	GCB	Testis	Extranodal	0	0	0	0	0	0	0	0	0	0	0	0	0	0	0	0	0	0	0	0	0	0	0	0	0	0	0	0	0	0	1	0	0	0	0	1	0	0	0
199	De novo	DLBCL, NOS	Yes	1	N/A	5	1	GCB	Testis	Extranodal	0	0	0	0	0	0	0	0	0	0	0	0	1	1	0	1	0	0	0	0	1	0	0	0	0	0	0	0	0	0	0	0	0	0	0	0	0	0	0
200	De novo	DLBCL, NOS	No	1	N/A	2	0	non-GCB	Testis	Extranodal	0	0	1	N/A	0	0	0	0	0	0	0	0	1	0	0	0	0	0	1	0	0	0	0	0	1	0	0	0	0	0	1	0	0	0	0	0	0	0	0
201	De novo	DLBCL, NOS	No	1	CR	3	0	non-GCB	Testis	Extranodal	0	0	0	1	0	0	0	0	0	0	0	0	0	0	0	0	0	0	0	0	0	0	0	1	0	0	0	0	0	0	1	0	0	0	0	1	0	0	0
202	De novo	DLBCL, NOS	Yes	1	SD	2	0	non-GCB	Testis	Extranodal	0	0	1	0	1	0	0	0	0	0	0	0	0	1	0	0	0	0	0	0	0	0	0	0	0	0	0	0	0	0	0	0	0	0	0	1	0	0	1
203	De novo	DLBCL, NOS	Yes	1	PD	5	0	non-GCB	Testis	Extranodal	0	0	0	0	1	0	0	0	0	0	0	0	0	1	0	0	0	0	0	0	0	0	0	0	0	0	0	0	0	0	1	0	0	0	0	1	0	0	0
204	De novo	DLBCL, NOS	Yes	1	CR	4	0	non-GCB	Testis	Extranodal	0	0	0	0	0	0	0	0	0	0	0	1	0	0	0	0	0	0	0	0	0	0	0	0	0	0	0	0	0	0	0	0	0	0	0	1	0	0	0
205	De novo	DLBCL, NOS	Yes	0	PD	3	0	non-GCB	Testis	Extranodal	0	0	0	0	0	0	0	0	0	0	0	0	0	1	0	0	0	0	0	0	0	0	0	0	0	0	0	0	0	0	1	0	0	0	0	1	0	0	0
206	De novo	DLBCL, NOS	Yes	1	N/A	4	0	non-GCB	Testis	Extranodal	0	0	1	0	0	0	0	0	0	1	0	0	0	1	0	0	0	0	0	0	0	0	0	0	0	1	0	0	0	0	0	0	0	0	0	1	0	0	1
207	De novo	DLBCL, NOS	Yes	1	PR	4	0	GCB	Thyroid	Extranodal	1	0	0	0	1	0	0	0	0	0	0	0	0	0	0	0	0	0	0	0	0	0	0	0	0	0	0	0	0	0	0	0	0	0	0	0	0	0	0
208	De novo	DLBCL, NOS	No	1	SD	2	0	GCB	Thyroid	Extranodal	0	0	0	0	0	0	0	0	0	0	0	0	0	0	0	0	1	0	0	0	0	0	0	0	0	0	0	0	0	0	0	0	0	0	0	0	1	0	0
209	De novo	DLBCL, NOS	No	1	N/A	3	0	GCB	Thyroid	Extranodal	1	0	0	0	0	0	0	0	0	0	0	0	0	0	0	0	0	0	0	0	0	0	0	0	0	0	0	0	0	0	0	0	0	0	0	0	0	0	0
210	De novo	DLBCL, NOS	Yes	1	CR	1	0	GCB	Thyroid	Extranodal	0	0	0	0	0	0	0	0	1	0	0	0	1	0	0	0	0	0	1	0	0	0	0	0	0	0	0	0	0	0	0	0	0	0	0	0	0	0	0
211	De novo	DLBCL, NOS	No	0	N/A	1	0	non-GCB	Thyroid	Extranodal	0	0	0	N/A	1	0	0	0	1	0	0	0	0	0	0	0	0	0	0	0	0	0	0	0	0	0	0	0	0	0	0	0	0	0	0	0	0	0	0
212	De novo	DLBCL, NOS	No	1	PD	2	0	non-GCB	Thyroid	Extranodal	0	0	0	N/A	0	0	0	0	0	0	0	1	0	0	0	0	0	1	0	0	0	0	0	0	0	0	0	0	0	0	0	0	0	0	0	0	0	0	0
213	De novo	DLBCL, NOS	No	1	CR	1	1	GCB	Uterine appendages	Extranodal	0	0	0	0	0	0	0	0	0	0	0	0	0	0	0	0	0	0	0	0	1	0	0	0	0	0	0	0	0	0	0	0	0	0	0	0	0	0	0
214	De novo	DLBCL, NOS	No	1	PD	3	1	non-GCB	Uterine appendages	Extranodal	0	0	0	0	0	0	0	0	0	0	0	0	0	1	0	0	0	0	0	0	0	0	0	0	0	1	0	0	0	0	1	0	0	0	0	0	0	0	0
215	De novo	DLBCL, NOS	No	1	PD	3	0	non-GCB	Uterine appendages	Extranodal	0	0	1	0	0	0	0	0	0	0	0	0	1	0	0	0	0	0	0	0	0	0	0	1	0	0	0	0	0	0	0	0	0	1	0	0	0	0	0
216	De novo	DLBCL, NOS	No	1	Died	3	0	non-GCB	Uterine appendages	Extranodal	0	0	0	0	0	0	0	0	0	1	0	0	0	0	0	0	0	0	0	0	0	0	0	0	0	0	0	0	0	0	0	0	0	0	0	0	0	0	0
217	De novo	DLBCL, NOS	Yes	1	Died	4	1	non-GCB	Uterine appendages	Extranodal	0	0	0	0	0	0	0	0	0	0	0	0	0	0	0	0	0	0	0	0	0	0	0	0	1	0	0	0	0	0	1	0	0	0	0	1	0	0	0
218	De novo	DLBCL, NOS	No	1	SD	2	0	GCB	Uterus	Extranodal	0	0	0	0	0	0	0	0	0	0	0	0	0	0	0	0	1	0	0	0	0	0	0	0	0	0	0	1	0	0	0	0	0	0	0	0	0	0	0
219	De novo	DLBCL, NOS	No	1	N/A	3	1	GCB	Uterus	Extranodal	0	0	0	0	0	0	0	0	0	0	0	0	0	1	0	0	0	0	0	0	0	0	0	0	0	0	0	0	0	0	0	0	0	0	0	1	0	0	0
220	De novo	DLBCL, NOS	No	1	SD	2	0	non-GCB	Uterus	Extranodal	0	0	0	0	1	0	0	0	0	0	0	0	0	1	0	1	0	0	0	0	0	0	0	0	0	0	0	0	0	0	1	0	0	0	0	1	0	0	0
221	De novo	DLBCL, NOS	Yes	1	Died	4	0	non-GCB	Vagina	Extranodal	0	0	1	1	1	1	0	0	0	0	0	0	0	0	0	0	0	0	0	1	0	0	0	0	1	1	0	0	0	0	0	0	0	0	0	0	0	0	0
222	De novo	DLBCL, NOS	No	1	PD	0	1	GCB	Waldeyer's ring	Extranodal	0	0	1	0	0	0	0	0	0	1	0	0	0	1	0	0	0	0	0	0	0	0	0	0	0	0	0	0	1	0	0	0	0	0	0	0	0	0	0
223	De novo	DLBCL, NOS	No	1	PD	1	0	GCB	Waldeyer's ring	Extranodal	1	0	0	0	0	0	0	0	1	0	0	0	0	0	0	0	0	0	0	0	0	0	0	0	0	0	0	0	0	1	0	0	0	0	0	0	0	0	0
224	De novo	DLBCL, NOS	No	1	PD	2	1	GCB	Waldeyer's ring	Extranodal	0	0	0	1	0	0	0	0	0	0	0	0	0	1	0	0	0	0	0	0	0	0	0	0	0	1	0	0	0	0	0	0	0	0	0	0	0	0	0
225	De novo	DLBCL, NOS	Yes	1	CR	3	0	GCB	Waldeyer's ring	Extranodal	0	0	1	0	0	1	0	1	0	0	0	0	0	0	0	0	0	0	0	1	0	0	1	0	0	1	0	0	1	0	0	0	0	0	0	1	0	0	0
226	De novo	DLBCL, NOS	No	1	PR	0	0	GCB	Waldeyer's ring	Extranodal	0	0	0	0	1	0	0	1	0	0	0	0	0	0	0	0	0	0	0	0	0	0	0	0	0	0	0	0	0	0	1	0	0	0	0	0	0	0	0
227	De novo	DLBCL, NOS	No	1	PR	1	0	GCB	Waldeyer's ring	Extranodal	0	0	1	0	0	0	0	0	0	0	0	0	0	0	0	0	0	0	0	0	0	0	0	0	0	0	0	0	1	0	0	0	0	0	0	0	0	0	0
228	De novo	DLBCL, NOS	No	1	SD	2	0	GCB	Waldeyer's ring	Extranodal	0	0	0	0	0	0	0	0	0	0	0	0	0	0	0	0	0	0	0	0	0	0	0	0	0	1	0	0	0	0	1	0	0	0	0	1	0	0	0
229	De novo	DLBCL, NOS	No	0	N/A	0	0	non-GCB	Waldeyer's ring	Extranodal	1	0	0	N/A	0	0	0	1	0	1	0	0	0	0	0	0	0	0	0	0	0	0	0	0	0	1	0	0	0	0	0	0	0	0	0	0	0	0	0
230	De novo	DLBCL, NOS	No	1	N/A	1	0	non-GCB	Waldeyer's ring	Extranodal	0	0	0	N/A	1	0	0	0	0	0	0	0	0	0	0	1	0	0	0	0	0	0	0	0	0	0	0	0	0	0	1	0	0	0	0	0	0	0	0
231	De novo	DLBCL, NOS	No	1	PD	2	0	non-GCB	Waldeyer's ring	Extranodal	0	0	1	1	0	0	0	0	0	0	0	0	0	0	0	0	0	0	0	0	0	0	0	1	0	0	0	0	1	0	0	0	0	0	0	1	0	0	0
232	De novo	DLBCL, NOS	No	1	N/A	0	0	non-GCB	Waldeyer's ring	Extranodal	0	0	1	0	1	0	0	0	0	0	0	0	1	0	0	0	0	0	0	0	0	0	0	0	0	0	0	0	0	0	0	1	0	0	0	0	0	0	0
233	De novo	DLBCL, NOS	No	1	N/A	2	0	non-GCB	Waldeyer's ring	Extranodal	0	0	1	1	1	0	0	0	0	0	1	0	0	0	0	0	0	0	0	0	0	0	0	0	1	0	0	0	0	0	0	0	0	0	0	0	0	0	0
234	De novo	DLBCL, NOS	Yes	1	N/A	2	0	non-GCB	Waldeyer's ring	Extranodal	0	0	0	0	0	0	0	0	0	0	0	1	0	0	0	0	0	0	0	0	0	0	0	0	0	1	0	0	1	0	0	0	0	0	0	0	0	0	0
235	De novo	DLBCL, NOS	Yes	1	CR	2	0	non-GCB	Waldeyer's ring	Extranodal	0	0	0	1	0	0	0	0	0	0	0	0	0	0	0	0	0	0	0	0	0	0	0	0	0	0	0	0	0	0	0	0	0	0	0	0	0	0	0
236	De novo	DLBCL, NOS	Yes	1	PR	1	0	non-GCB	Waldeyer's ring	Extranodal	0	0	0	0	1	0	0	0	0	0	0	0	0	0	0	0	0	0	0	0	0	0	0	0	0	0	0	0	0	0	0	0	0	0	0	1	0	0	0
237	De novo	DLBCL, NOS	No	1	N/A	2	0	non-GCB	Waldeyer's ring	Extranodal	0	0	0	N/A	0	0	0	0	0	0	0	0	0	1	0	0	0	0	0	0	0	0	0	0	0	0	0	0	0	0	0	0	0	0	0	1	0	0	0
238	De novo	DLBCL, NOS	No	1	N/A	0	0	non-GCB	Waldeyer's ring	Extranodal	0	0	0	0	0	0	0	0	0	1	1	0	0	0	0	0	0	0	0	0	0	0	0	0	0	0	0	0	0	0	0	0	0	0	0	0	0	0	0
239	De novo	DLBCL, NOS	No	1	N/A	1	0	non-GCB	Waldeyer's ring	Extranodal	0	0	0	1	0	0	0	0	0	0	0	0	0	0	0	0	0	0	0	0	0	0	0	0	0	0	0	0	0	0	0	1	0	0	0	0	0	0	0
240	De novo	DLBCL, NOS	Yes	1	N/A	3	0	non-GCB	Waldeyer's ring	Extranodal	0	0	0	0	0	0	0	0	0	0	0	0	0	0	0	0	0	0	0	0	0	0	0	0	0	0	0	0	0	0	1	0	0	0	0	0	0	0	0
241	De novo	DLBCL, NOS	Yes	1	PR	4	1	non-GCB	Waldeyer's ring	Extranodal	0	0	0	N/A	0	0	0	0	0	0	0	0	0	1	0	0	0	0	0	0	0	0	0	0	0	0	0	0	0	0	0	0	0	0	0	1	0	0	0
242	De novo	HGBL, NOS	No	1	N/A	0	0	GCB	Nodal sites	Nodal	0	0	0	1	0	0	0	1	0	0	0	0	0	0	0	0	0	0	0	0	0	0	0	0	0	1	0	0	0	0	0	0	0	0	0	0	0	0	0
243	De novo	HGBL, NOS	Yes	1	N/A	2	0	GCB	Nodal sites	Nodal	0	0	0	1	0	0	0	0	0	0	0	0	0	1	0	1	0	0	0	0	0	0	0	0	0	1	0	0	0	0	1	0	0	0	0	0	0	0	0
244	De novo	HGBL, NOS	Yes	1	N/A	4	0	GCB	Nodal sites	Nodal	0	0	1	0	0	0	0	0	0	0	0	0	1	0	0	0	0	0	0	0	0	0	0	0	0	0	0	0	0	0	0	0	0	0	0	0	0	0	0
245	De novo	HGBL, NOS	No	1	SD	5	0	non-GCB	Nodal sites	Nodal	0	0	0	1	0	0	0	0	0	0	0	0	0	0	0	0	0	0	0	0	0	0	0	0	0	0	0	0	0	1	0	0	0	0	0	0	0	0	0
246	De novo	HGBL, NOS	No	1	PD	2	0	non-GCB	Nodal sites	Nodal	0	0	1	1	0	0	0	0	0	1	0	0	1	0	0	0	0	0	0	0	0	0	0	0	1	0	0	0	0	1	0	0	0	0	0	0	0	0	0
247	De novo	HGBL, NOS	Yes	1	PD	5	1	GCB	Kidney	Extranodal	0	1	0	1	0	0	0	0	0	0	0	0	0	0	0	1	0	0	0	0	0	0	0	0	0	1	0	0	0	0	0	0	0	0	0	1	0	0	0
248	De novo	HGBL, NOS	No	1	CR	0	0	non-GCB	Vagina	Extranodal	0	0	1	0	1	0	0	0	0	1	1	0	1	0	1	0	0	0	0	1	0	0	0	0	0	0	0	0	0	0	0	0	0	1	0	1	1	0	0
249	De novo	HGBL-DH	No	1	SD	3	0	GCB	Nodal sites	Nodal	1	1	0	1	1	0	0	0	0	0	0	0	0	0	0	1	0	0	1	0	0	0	0	0	0	0	0	0	0	1	0	0	0	0	0	0	0	0	0
250	De novo	HGBL-DH	No	1	N/A	2	1	GCB	Nodal sites	Nodal	1	1	0	0	0	0	1	0	0	0	0	0	0	0	0	0	0	0	1	0	0	0	0	0	0	1	0	0	0	1	0	0	0	0	0	0	0	0	0
251	De novo	HGBL-DH	No	1	CR	2	N/A	GCB	Nodal sites	Nodal	1	1	0	0	0	0	0	0	0	0	1	0	0	0	0	0	0	0	0	0	0	0	1	0	0	1	0	0	0	0	0	0	0	0	0	0	0	0	0
252	De novo	DLBCL, NOS	Yes	1	SD	5	0	GCB	Nodal sites	Nodal	1	0	0	N/A	0	0	0	0	0	0	0	0	0	0	0	0	0	0	0	0	0	0	0	0	0	0	0	0	0	0	0	0	0	0	0	0	0	0	0
253	De novo	HGBL-DH	No	1	PD	1	0	non-GCB	Nodal sites	Nodal	1	0	1	0	1	0	0	0	0	0	0	0	0	0	0	0	0	0	0	0	0	0	0	0	1	0	0	0	0	1	0	0	0	0	0	1	0	0	0
254	De novo	HGBL-DH	No	1	N/A	2	1	GCB	Nodal sites	Nodal	1	1	0	0	0	0	0	0	0	0	0	0	0	0	0	1	0	0	0	0	0	0	0	0	0	1	0	0	0	1	0	0	0	0	0	0	0	0	1
255	De novo	HGBL-DH	No	1	CR	2	0	GCB	Nodal sites	Nodal	1	1	0	1	0	0	0	0	0	0	0	0	0	0	0	1	0	0	0	0	0	0	0	0	0	1	0	0	0	0	1	0	0	0	0	0	0	0	0
256	De novo	HGBL-DH	No	1	SD	4	0	GCB	Nodal sites	Nodal	1	1	0	0	0	0	1	0	0	1	0	0	0	0	0	1	0	0	1	0	0	0	0	0	0	1	0	0	0	0	0	0	0	0	0	0	0	0	0
257	De novo	HGBL-DH	No	1	N/A	2	0	GCB	Nodal sites	Nodal	1	1	0	0	0	0	0	0	0	0	0	0	0	0	0	0	0	0	0	0	0	1	0	0	0	1	0	0	0	0	1	0	0	0	0	0	0	0	0
258	De novo	HGBL-DH	No	1	PR	2	1	GCB	Nodal sites	Nodal	1	0	1	0	0	0	0	0	1	0	0	0	0	0	0	0	0	0	0	0	0	0	0	1	0	0	0	0	0	0	0	0	0	0	0	1	0	0	0
259	De novo	HGBL-DH	No	1	N/A	1	0	GCB	Nodal sites	Nodal	1	0	1	1	0	0	0	0	0	0	0	0	0	1	0	0	0	0	0	0	0	1	0	0	0	0	0	0	0	1	0	0	0	0	0	1	0	0	0
260	De novo	HGBL-DH	No	1	PD	1	0	GCB	Nodal sites	Nodal	1	0	1	0	0	0	0	0	0	0	1	0	1	0	0	0	0	0	0	0	0	1	1	0	1	1	0	0	0	1	0	0	0	0	0	1	0	0	0
261	De novo	HGBL-DH	Yes	1	PD	2	0	GCB	Nodal sites	Nodal	1	1	0	0	0	0	1	0	0	0	0	0	0	0	0	0	0	1	0	0	0	0	0	0	0	1	1	0	0	1	0	0	0	0	0	0	0	0	0
262	De novo	HGBL-DH	No	1	PR	3	0	non-GCB	Nodal sites	Nodal	1	0	1	1	0	0	0	0	0	0	0	0	0	0	0	0	0	0	0	1	0	0	0	1	1	0	0	0	0	0	0	0	0	0	0	0	0	0	0
263	De novo	HGBL-DH	Yes	1	PR	4	1	non-GCB	Nodal sites	Nodal	1	0	1	0	0	0	0	1	0	0	1	1	0	0	0	0	0	0	0	0	0	0	0	0	0	0	0	0	0	0	0	0	0	1	0	0	0	1	0
264	De novo	HGBL-DH	No	1	SD	3	0	GCB	Bone	Extranodal	1	0	1	0	0	0	0	0	0	1	1	0	0	0	0	0	0	0	0	0	0	0	0	0	0	0	0	0	0	0	0	0	0	0	0	0	0	0	0
265	De novo	HGBL-DH	No	1	PR	4	1	GCB	Gastrointestinal tract	Extranodal	1	1	0	1	0	0	0	0	0	0	1	0	0	0	0	1	1	0	1	0	0	1	0	0	0	0	0	0	0	0	0	0	0	0	0	0	0	0	0
266	De novo	HGBL-DH	Yes	1	N/A	4	0	GCB	Gastrointestinal tract	Extranodal	1	1	0	0	0	0	0	0	0	0	0	0	0	0	0	0	1	0	0	0	0	0	1	0	0	0	0	0	0	1	0	0	0	0	0	0	0	0	0
267	De novo	HGBL-DH	No	1	PR	4	0	GCB	Gastrointestinal tract	Extranodal	1	1	0	0	1	0	0	0	0	1	0	0	0	0	0	0	0	0	1	0	0	0	0	0	0	1	0	0	0	0	0	0	0	0	0	0	0	0	0
268	De novo	HGBL-DH	No	1	SD	0	1	GCB	Mediastinum	Extranodal	1	0	1	0	1	0	0	0	0	0	0	0	0	0	0	0	0	1	0	0	0	0	0	1	0	0	0	0	0	0	0	0	0	0	0	0	0	0	0
269	De novo	HGBL-DH	No	1	N/A	1	0	GCB	Nasal cavity	Extranodal	1	1	0	0	0	0	1	0	0	0	0	0	0	0	0	0	0	0	0	0	0	0	0	0	0	0	0	0	0	1	0	0	0	0	0	1	0	0	0
270	De novo	HGBL-DH	No	1	N/A	2	0	GCB	Vagina	Extranodal	1	0	1	0	0	0	0	0	0	1	0	1	0	0	0	0	0	0	1	0	0	0	0	0	0	0	0	0	0	0	0	0	0	0	0	0	0	0	0
271	De novo	HGBL-TH	No	1	N/A	2	1	GCB	Nodal sites	Nodal	1	1	1	1	0	0	1	0	0	0	0	0	0	0	0	0	0	1	0	0	0	0	0	0	0	1	0	0	0	1	0	0	0	0	0	0	0	0	0
272	De novo	HGBL-TH	Yes	1	SD	5	0	GCB	Nodal sites	Nodal	1	1	1	N/A	0	0	1	0	0	0	0	0	0	0	0	0	0	0	0	0	0	0	0	0	0	1	0	0	0	1	0	0	0	0	0	0	0	0	0
273	De novo	PCDLBCL-LT	No	1	N/A	2	0	GCB	Cutaneous tissue	Extranodal	0	0	0	0	1	0	0	0	0	0	0	0	0	0	0	1	0	1	0	1	0	0	0	0	0	0	0	0	0	0	0	0	0	0	0	0	0	0	0
274	De novo	PCDLBCL-LT	Yes	1	PR	2	0	GCB	Cutaneous tissue	Extranodal	0	0	1	0	1	0	0	0	0	0	0	0	0	0	0	0	0	0	0	0	0	0	0	0	0	1	0	0	1	0	1	0	0	0	0	1	0	0	0
275	De novo	PCDLBCL-LT	No	1	CR	2	0	non-GCB	Cutaneous tissue	Extranodal	0	0	0	0	0	0	0	0	0	0	0	0	0	0	0	0	0	0	0	0	0	0	0	0	0	1	0	0	0	0	1	0	0	0	0	0	0	0	0
276	De novo	PCDLBCL-LT	Yes	1	SD	5	1	non-GCB	Cutaneous tissue	Extranodal	0	1	0	0	1	0	1	0	0	0	0	0	0	0	0	0	0	0	0	1	0	0	0	0	0	1	0	0	0	0	0	0	0	0	0	0	0	0	0
277	De novo	PCDLBCL-LT	Yes	1	N/A	2	0	non-GCB	Cutaneous tissue	Extranodal	0	0	0	0	0	0	0	0	0	1	0	0	0	0	0	0	0	1	0	0	0	0	0	0	0	0	0	0	0	0	1	0	0	0	0	0	0	0	1
278	De novo	PCDLBCL-LT	Yes	1	Died	4	1	non-GCB	Cutaneous tissue	Extranodal	0	0	1	0	0	0	0	0	0	0	0	1	0	1	0	0	0	0	0	0	0	0	0	0	0	1	0	0	0	0	1	0	0	0	0	0	0	0	0
279	De novo	PCNSL	No	0	PR	1	0	non-GCB	Central nervous system	Extranodal	0	0	0	N/A	0	0	0	0	0	0	0	0	0	0	0	0	0	0	0	0	0	0	0	0	0	1	0	0	1	0	1	0	0	0	0	0	0	0	1
280	De novo	PCNSL	No	0	N/A	3	0	non-GCB	Central nervous system	Extranodal	0	0	1	0	0	0	0	0	0	0	1	0	0	1	0	0	0	0	0	0	0	0	0	0	0	1	0	0	0	0	0	1	0	0	0	1	0	0	0
281	De novo	PCNSL	No	0	PD	3	0	non-GCB	Central nervous system	Extranodal	0	0	0	1	0	0	0	0	0	0	0	0	0	0	0	0	0	0	0	0	0	0	0	0	0	0	0	0	0	0	1	0	0	0	0	0	0	0	0
282	De novo	PCNSL	No	0	PD	3	0	non-GCB	Central nervous system	Extranodal	0	0	0	1	0	0	0	0	0	0	0	0	0	0	0	0	0	0	0	0	0	0	0	0	0	1	0	0	0	0	1	0	0	0	0	1	0	0	0
283	De novo	PCNSL	No	0	PR	5	0	non-GCB	Central nervous system	Extranodal	0	0	0	0	0	0	0	0	0	0	0	0	0	1	0	0	0	0	0	0	0	0	0	0	0	0	0	0	0	0	1	0	0	0	0	1	0	0	0
284	De novo	PCNSL	Yes	0	N/A	3	0	non-GCB	Central nervous system	Extranodal	0	0	0	0	0	0	0	0	0	0	0	0	0	0	0	0	0	0	0	0	0	0	0	0	0	0	0	0	0	0	1	0	0	0	0	1	0	0	1
285	De novo	PCNSL	No	0	PR	3	1	non-GCB	Central nervous system	Extranodal	0	0	0	1	0	0	0	0	0	1	0	0	0	0	0	0	0	1	0	0	0	0	0	0	0	0	0	0	0	0	1	0	0	0	0	0	0	0	0
286	De novo	PMBL	No	1	CR	3	0	GCB	Mediastinum	Extranodal	0	0	0	0	1	0	0	0	0	0	0	0	0	0	0	0	0	0	0	0	0	0	0	0	0	0	0	0	0	0	0	0	0	0	0	0	0	0	0
287	De novo	PMBL	No	1	PD	4	0	GCB	Mediastinum	Extranodal	0	0	0	0	0	0	0	0	0	0	0	1	0	0	0	0	0	0	0	0	0	0	0	0	0	1	0	0	0	0	0	0	0	0	0	0	0	0	0
288	De novo	PMBL	No	1	Died	1	1	GCB	Mediastinum	Extranodal	0	0	0	N/A	0	0	0	0	0	0	0	1	0	0	0	0	0	1	0	0	0	0	0	0	0	0	0	0	0	0	0	0	0	0	0	1	0	0	0
289	De novo	PMBL	No	1	PD	3	0	GCB	Mediastinum	Extranodal	0	0	0	1	0	0	0	0	0	0	0	0	0	0	0	0	0	0	0	0	0	0	0	0	0	1	0	0	0	0	0	0	0	0	0	0	0	0	0
290	De novo	PMBL	No	1	N/A	4	0	GCB	Mediastinum	Extranodal	0	0	0	1	1	0	0	0	0	0	0	1	0	0	0	0	0	0	0	0	0	0	0	0	0	1	0	0	0	0	0	0	0	0	0	0	0	0	0
291	De novo	PMBL	No	1	PD	3	0	GCB	Mediastinum	Extranodal	0	0	0	0	1	0	0	0	0	0	0	0	0	0	0	0	0	0	1	0	0	0	0	0	0	0	0	0	0	0	0	0	0	0	0	0	0	0	0
292	De novo	PMBL	No	1	N/A	1	0	non-GCB	Mediastinum	Extranodal	0	0	0	0	1	0	0	0	0	0	0	1	0	0	0	0	0	0	0	0	0	0	0	0	0	0	0	0	0	0	0	0	0	0	0	0	0	0	0
293	De novo	PMBL	No	1	CR	2	0	non-GCB	Mediastinum	Extranodal	0	0	0	1	0	0	0	0	0	0	0	0	0	0	0	0	0	0	0	0	0	0	0	0	0	0	0	0	0	0	0	1	0	0	0	0	0	0	0
294	De novo	PMBL	No	1	PR	2	0	non-GCB	Mediastinum	Extranodal	0	0	0	0	1	0	1	0	0	0	0	0	0	0	0	0	0	1	0	0	0	0	0	1	0	0	0	0	0	0	0	1	0	0	0	0	0	0	0
295	De novo	PMBL	No	1	PD	3	0	non-GCB	Mediastinum	Extranodal	0	0	0	0	1	0	0	0	0	0	0	0	0	0	0	0	0	0	0	0	0	0	0	0	0	0	0	0	0	0	0	0	0	0	0	1	0	0	0
296	De novo	PMBL	No	1	PR	1	0	non-GCB	Mediastinum	Extranodal	0	0	0	0	0	0	0	0	0	0	0	1	0	0	0	0	0	0	0	0	0	0	0	0	0	0	0	0	0	0	0	1	0	0	0	0	0	0	0
297	De novo	PMBL	No	1	CR	3	1	non-GCB	Mediastinum	Extranodal	0	0	0	0	1	0	0	0	0	0	0	1	0	0	0	0	1	0	0	0	0	1	0	0	0	0	0	0	0	0	0	1	0	0	0	0	0	0	0
298	De novo	PMBL	No	1	CR	3	0	non-GCB	Mediastinum	Extranodal	0	0	0	N/A	0	0	0	0	0	0	0	0	0	0	0	0	0	0	0	0	0	0	0	0	0	0	0	0	0	0	0	0	0	0	0	0	0	0	0
299	Relapsed	DLBCL, NOS	Yes	1	N/A	2	0	non-GCB	Nodal sites	Nodal	0	1	0	0	1	0	0	0	0	1	0	0	0	0	0	1	0	0	0	0	0	0	0	0	0	0	0	0	0	0	0	0	0	0	0	1	0	0	0
300	Relapsed	DLBCL, NOS	No	1	N/A	2	0	GCB	Nodal sites	Nodal	0	0	0	1	0	0	0	0	0	0	0	0	0	0	0	0	0	0	0	0	0	1	0	0	0	0	0	0	0	0	0	0	0	0	0	0	0	0	0
301	Relapsed	DLBCL, NOS	Yes	1	N/A	3	1	GCB	Nodal sites	Nodal	0	0	0	1	0	0	0	0	0	0	0	1	0	0	0	0	0	0	0	0	0	0	0	0	0	1	0	0	0	0	0	0	0	0	0	0	0	0	0
302	Relapsed	DLBCL, NOS	Yes	1	PR	4	N/A	GCB	Nodal sites	Nodal	0	0	0	1	1	0	0	0	0	0	0	1	0	0	0	0	0	0	0	0	0	0	0	0	0	0	0	0	0	0	0	0	0	0	0	0	0	0	0
303	Relapsed	DLBCL, NOS	No	1	N/A	3	0	GCB	Nodal sites	Nodal	0	0	0	0	1	0	0	0	0	0	0	0	0	0	0	0	0	0	0	0	0	0	0	0	0	0	0	0	0	0	0	0	0	0	0	1	0	0	0
304	Relapsed	DLBCL, NOS	No	1	N/A	2	1	GCB	Nodal sites	Nodal	0	0	0	0	0	0	0	0	0	0	0	0	0	1	0	1	0	0	0	0	0	0	0	0	0	0	0	0	0	0	0	0	0	0	0	0	0	0	0
305	Relapsed	DLBCL, NOS	No	1	N/A	3	0	non-GCB	Nodal sites	Nodal	0	0	1	0	1	0	0	0	0	0	1	0	1	0	0	0	0	0	0	0	0	0	0	0	0	1	0	0	0	0	0	0	0	0	0	0	0	0	1
306	Relapsed	DLBCL, NOS	No	1	CR	3	0	non-GCB	Nodal sites	Nodal	0	0	1	1	0	0	0	0	0	0	0	0	0	0	0	0	0	0	0	0	0	0	0	0	1	0	0	0	0	0	0	0	0	1	0	0	0	0	0
307	Relapsed	DLBCL, NOS	No	1	N/A	3	1	non-GCB	Nodal sites	Nodal	1	0	0	0	0	0	0	0	0	0	0	1	0	0	0	0	0	0	0	0	0	0	0	0	1	0	0	0	0	1	0	0	0	0	1	0	0	0	0
308	Relapsed	DLBCL, NOS	Yes	1	N/A	4	1	non-GCB	Nodal sites	Nodal	0	0	0	1	0	0	1	0	0	0	0	0	0	1	0	0	0	0	0	0	0	0	0	0	0	0	0	0	0	0	0	0	0	0	0	1	0	0	0
309	Relapsed	DLBCL, NOS	No	1	N/A	2	1	non-GCB	Nodal sites	Nodal	0	0	0	0	0	0	0	0	0	0	0	0	0	0	0	0	0	0	0	0	0	0	0	0	0	1	0	0	0	0	0	0	0	0	0	0	0	0	0
310	Relapsed	DLBCL, NOS	Yes	1	N/A	1	N/A	non-GCB	Nodal sites	Nodal	0	0	0	N/A	0	0	0	0	0	1	0	0	0	1	0	0	0	0	0	0	0	0	0	0	0	0	0	0	0	0	0	0	0	0	0	0	0	0	0
311	Relapsed	DLBCL, NOS	Yes	1	PD	4	0	non-GCB	Nodal sites	Nodal	0	0	1	N/A	0	0	0	0	0	0	0	0	0	0	0	0	0	0	0	0	0	0	0	1	0	1	0	0	0	1	0	0	0	0	0	1	0	0	0
312	Relapsed	DLBCL, NOS	Yes	1	N/A	5	1	non-GCB	Nodal sites	Nodal	0	0	1	0	0	0	0	0	0	0	0	0	1	0	0	0	0	0	0	0	0	0	0	0	0	1	1	0	0	0	0	0	0	0	0	0	0	0	0
313	Relapsed	DLBCL, NOS	No	1	N/A	2	0	GCB	Adrenal gland	Extranodal	0	1	0	0	0	0	0	0	0	0	0	0	0	0	0	0	0	0	0	0	0	0	0	0	0	1	1	0	0	0	0	0	0	0	0	0	0	0	0
314	Relapsed	DLBCL, NOS	No	1	N/A	1	0	non-GCB	Breast	Extranodal	0	0	1	0	0	0	0	0	0	0	0	0	0	1	0	0	0	0	0	0	0	0	0	0	0	0	0	0	0	0	1	0	0	0	0	0	0	0	1
315	Relapsed	DLBCL, NOS	No	1	N/A	2	0	GCB	Gastrointestinal tract	Extranodal	0	1	0	0	1	0	1	0	0	0	0	0	0	0	0	0	0	0	0	0	0	0	0	0	0	1	0	0	0	0	0	0	0	0	0	0	0	0	0
316	Relapsed	DLBCL, NOS	No	1	N/A	1	0	GCB	Gastrointestinal tract	Extranodal	1	0	0	1	1	0	0	0	0	0	0	0	0	0	0	0	0	0	0	0	0	0	1	0	0	1	0	0	0	0	0	0	0	0	0	0	0	0	0
317	Relapsed	DLBCL, NOS	No	1	N/A	2	0	GCB	Gastrointestinal tract	Extranodal	1	0	0	0	0	0	0	0	0	0	1	0	0	0	0	0	0	0	0	0	0	0	0	0	0	0	0	0	0	1	0	0	0	0	0	0	0	0	0
318	Relapsed	DLBCL, NOS	Yes	1	N/A	4	0	GCB	Gastrointestinal tract	Extranodal	0	1	0	N/A	0	0	0	0	0	0	0	0	0	0	0	1	0	0	0	0	0	0	0	0	0	0	0	0	0	0	0	0	0	0	0	1	0	0	0
319	Relapsed	DLBCL, NOS	Yes	1	PR	3	1	non-GCB	Gastrointestinal tract	Extranodal	0	0	0	N/A	1	0	0	0	0	0	0	0	0	0	0	0	0	0	0	0	1	0	0	0	0	0	0	0	0	0	0	0	0	0	0	0	0	0	0
320	Relapsed	DLBCL, NOS	Yes	1	N/A	3	0	GCB	Thyroid	Extranodal	0	0	0	1	0	0	0	0	0	0	0	0	0	0	0	0	0	0	0	1	0	1	0	0	0	1	1	0	0	0	0	0	0	0	0	1	0	0	0
321	Relapsed	DLBCL, NOS	No	1	CR	2	0	GCB	Waldeyer's ring	Extranodal	0	1	0	0	0	0	1	0	0	0	0	0	0	0	0	0	0	0	1	0	0	0	0	1	0	0	0	0	0	0	0	0	0	0	0	1	0	0	0
322	Relapsed	DLBCL, NOS	No	1	N/A	2	1	non-GCB	Waldeyer's ring	Extranodal	0	0	0	1	0	0	0	0	0	0	0	0	0	0	0	0	0	0	0	0	0	0	0	0	0	1	0	0	0	0	0	0	0	0	0	1	0	0	0
323	Relapsed	DLBCL, NOS	No	1	N/A	3	0	non-GCB	Waldeyer's ring	Extranodal	0	0	1	0	0	0	0	0	0	0	0	0	0	1	0	0	0	0	0	0	0	0	0	0	0	1	0	0	0	0	0	0	0	1	0	0	0	0	0
324	Transformed	tFL	No	0	N/A	3	0	GCB	Nodal sites	Nodal	0	0	0	1	0	0	0	1	0	0	0	0	0	0	0	0	0	0	0	0	0	0	0	0	0	1	0	0	0	0	0	0	0	0	0	0	0	0	0
325	Transformed	tFL	No	0	N/A	2	0	GCB	Nodal sites	Nodal	0	1	0	N/A	0	0	1	0	0	0	0	0	0	0	0	0	0	0	0	0	0	0	0	0	0	1	0	0	0	0	0	0	0	0	0	0	0	0	0
326	Transformed	tFL	No	1	N/A	2	0	GCB	Nodal sites	Nodal	0	1	0	N/A	0	0	1	0	0	1	0	0	0	0	0	1	0	0	1	0	0	0	0	0	0	1	0	0	0	0	0	0	0	0	0	0	0	0	0
327	Transformed	tFL	No	0	N/A	3	0	GCB	Nodal sites	Nodal	0	1	0	1	0	0	1	0	0	0	0	0	0	0	0	0	0	0	0	0	0	0	0	0	0	0	0	0	0	0	0	0	0	0	0	0	0	0	0
328	Transformed	tFL	No	0	N/A	1	0	GCB	Nodal sites	Nodal	0	0	0	0	0	0	0	0	0	1	0	0	0	1	0	0	0	0	0	0	0	0	0	0	0	0	0	0	0	0	0	0	0	0	0	0	0	0	0
329	Transformed	tFL	No	1	N/A	4	0	GCB	Nodal sites	Nodal	1	1	0	N/A	0	0	0	0	0	0	0	0	0	0	0	1	0	0	0	0	0	0	0	0	0	1	0	0	0	1	0	0	0	0	0	0	0	0	0
330	Transformed	tFL	Yes	1	N/A	3	1	GCB	Nodal sites	Nodal	1	1	0	0	0	0	1	0	0	0	0	0	0	0	0	1	0	1	0	0	0	0	0	0	0	1	0	0	0	0	0	0	0	0	0	1	0	0	0
331	Transformed	tFL	No	0	N/A	2	0	GCB	Nodal sites	Nodal	0	1	1	0	0	0	0	0	0	0	0	0	0	0	0	1	0	0	0	0	0	0	0	0	0	1	0	0	0	0	0	0	0	0	0	1	0	0	0
332	Transformed	tFL	No	0	N/A	3	0	GCB	Nodal sites	Nodal	0	1	0	1	0	0	0	0	0	0	0	0	0	0	0	1	0	0	0	0	0	0	0	0	0	1	0	0	0	0	0	0	0	0	0	0	0	0	0
333	Transformed	tFL	No	0	N/A	1	0	GCB	Nodal sites	Nodal	0	1	0	0	0	0	1	0	0	1	0	0	0	0	0	0	0	1	0	0	0	0	0	0	0	1	0	0	0	0	0	0	0	0	0	0	0	0	0
334	Transformed	tFL	No	0	N/A	2	0	GCB	Nodal sites	Nodal	0	1	0	0	0	0	1	0	1	0	0	0	0	0	0	1	0	0	1	0	0	0	0	0	0	1	1	0	0	0	0	0	0	0	0	0	0	0	0
335	Transformed	tFL	No	0	N/A	2	0	non-GCB	Nodal sites	Nodal	0	0	1	0	0	0	0	0	0	0	0	0	0	1	0	0	0	0	0	0	0	0	0	0	0	0	0	0	0	0	0	0	0	0	0	0	0	0	0
336	Transformed	tFL	No	1	N/A	3	1	non-GCB	Nodal sites	Nodal	0	0	0	N/A	0	0	0	0	0	0	0	0	0	1	0	0	0	0	0	0	0	0	0	0	0	1	0	0	0	0	1	0	0	0	0	0	0	0	0
337	Transformed	tFL	No	0	N/A	1	0	non-GCB	Nodal sites	Nodal	0	0	0	0	0	0	0	0	0	0	0	0	0	0	0	0	0	0	0	0	0	0	0	0	0	0	0	0	0	0	0	0	0	0	0	0	0	0	0
338	Transformed	tFL	No	1	N/A	2	1	non-GCB	Nodal sites	Nodal	0	0	0	0	0	0	0	0	0	0	0	0	0	0	0	1	0	0	0	0	0	0	0	0	0	0	0	0	0	0	1	0	0	0	0	1	0	0	1
339	Transformed	tFL	Yes	1	N/A	4	0	GCB	Gastrointestinal tract	Extranodal	0	1	1	0	0	0	1	0	1	0	1	0	0	0	0	1	0	0	0	0	0	0	0	0	0	1	0	0	0	1	0	0	0	0	0	1	0	1	0
340	Transformed	tFL	No	1	N/A	2	0	GCB	Mediastinum	Extranodal	0	0	0	1	0	0	0	0	0	1	0	0	0	0	0	1	0	0	0	0	0	0	0	0	0	1	0	0	0	0	0	0	0	0	0	1	0	0	0
341	Transformed	tFL	Yes	1	N/A	3	0	GCB	Spleen	Extranodal	0	1	0	0	0	0	1	0	0	0	0	0	0	0	0	0	0	0	0	0	0	0	0	0	0	1	0	0	0	0	1	0	0	0	0	0	0	0	0
342	Transformed	tFL	No	1	N/A	1	0	non-GCB	Waldeyer's ring	Extranodal	0	0	1	0	0	0	0	0	0	0	0	0	0	1	0	0	0	0	0	0	0	0	0	0	0	0	0	0	0	0	0	0	0	0	0	0	0	0	0
[truncated: 11 more columns]
