# Supplementary material for: Novel bioinformatic classification system for genetic signatures identification in diffuse large B-cell lymphoma
Source: BMC Cancer. 2020 Jul 31;20:714. doi: 10.1186/s12885-020-07198-1 (PMC7393908; doi:10.1186/s12885-020-07198-1)
Supplement: Supplementary file 2 — Additional file 2: Table S2. Gene list of our targeted NGS panel [file 12885_2020_7198_MOESM2_ESM.xlsx]

## Sheet: Table S2
Supplementary Table S2. Gene list of our targeted NGS panel
Gene Symbol	Reference Transcript
B2M	NM_004048.3
BCL10	NM_003921.4
BCL2	NM_000633.2
BCL6	NM_001706.5
BRAF	NM_004333.5
CARD11	NM_032415.5
CCND3	NM_001760.4
CD58	NM_001779.3
CD70	NM_001252.5
CD79B	NM_000626.4
CDKN2A	NM_001195132.1
CREBBP	NM_004380.2
DDX3X	NM_001356.4
EP300	NM_001429.4
EZH2	NM_004456.4
FAS	NM_000043.6
FBXW7	NM_033632.3
GNA13	NM_006572.6
ID3	NM_002167.5
IRF4	NM_002460.4
KLF2	NM_016270.3
KMT2D	NM_003482.3
KRAS	NM_033360.3
MAP2K1	NM_002755.3
MEF2B	NM_001145785.2
MYC	NM_002467.6
MYD88	NM_002468.5
NFKBIE	NM_004556.2
NOTCH1	NM_017617.5
NOTCH2	NM_024408.4
NRAS	NM_002524.5
PIM1	NM_002648.3
POU2AF1	NM_006235.3
POU2F2	NM_001207025.2
PRDM1	NM_001198.4
RHOA	NM_001664.4
RRAGC	NM_022157.4
SGK1	NM_001143676.1
SOCS1	NM_003745.1
STAT3	NM_139276.2
STAT6	NM_003153.5
TCF3	NM_001136139.4
TNFAIP3	NM_001270507.1
TNFRSF14	NM_003820.3
TP53	NM_000546.5
XPO1	NM_003400.3
