# Supplementary material for: Novel bioinformatic classification system for genetic signatures identification in diffuse large B-cell lymphoma
Source: BMC Cancer. 2020 Jul 31;20:714. doi: 10.1186/s12885-020-07198-1 (PMC7393908; doi:10.1186/s12885-020-07198-1)
Supplement: Supplementary file 3 — Additional file 3: Table S7. Top 50 frequent variants included in the in-house curated blacklist. [file 12885_2020_7198_MOESM3_ESM.xlsx]

## Sheet: Blacklist
Supplementary Table S7. Top 50 frequent variants included in the in-house curated blacklist
Chromosome	Coordinate	Reference	Alteration	Gene	Transcript	Codon	Protein
chr7	2963940	GGGA	G	CARD11	NM_032415	c.1864_1866del	p.Ser622del
chr12	49427265	TTGC	T	KMT2D	NM_003482	c.11220_11222del	p.Gln3745del
chr12	49425823	AGCT	A	KMT2D	NM_003482	c.12662_12664del	p.Gln4221del
chr12	49426508	G	A	KMT2D	NM_003482	c.11980C>T	p.Gln3994*
chr17	63052467	TCG	T	GNA13	NM_006572	c.243_244del	p.Glu82Glyfs*19
chr12	49426729	AGCT	A	KMT2D	NM_003482	c.11756_11758del	p.Gln3919del
chr8	128750604	CCAG	C	MYC	NM_002467	c.142_144del	p.Gln52del
chr1	85736510	AT	A	BCL10	NM_003921	c.136del	p.Ile46Tyrfs*24
chr12	49445110	G	A	KMT2D	NM_003482	c.2356C>T	p.Pro786Ser
chr1	117113575	G	A	CD58	NM_001779	c.20C>T	p.Ala7Val
chr6	106536188	C	CT	PRDM1	NM_001198	c.156dup	p.Glu53*
chr12	49426537	A	G	KMT2D	NM_003482	c.11951T>C	p.Leu3984Ser
chr6	393198	G	A	IRF4	NM_002460	c.46G>A	p.Ala16Thr
chr12	49426771	AGCT	A	KMT2D	NM_003482	c.11714_11716del	p.Gln3905del
chr12	49426900	T	G	KMT2D	NM_003482	c.11588A>C	p.Gln3863Pro
chr12	49427664	TTGC	T	KMT2D	NM_003482	c.10821_10823del	p.Gln3612del
chr12	49431305	TTGC	T	KMT2D	NM_003482	c.9831_9833del	p.Gln3282del
chr16	3778422	T	G	CREBBP	NM_004380	c.6626A>C	p.Gln2209Pro
chr19	16436085	T	A	KLF2	NM_016270	c.134T>A	p.Leu45Gln
chr12	49426905	TTGC	T	KMT2D	NM_003482	c.11580_11582del	p.Gln3863del
chr12	49445472	GGT	ACA	KMT2D	NM_003482	c.1992_1994delinsTGT	p.Pro665Val
chr12	49425379	A	AACCTGTCTCTATAC	KMT2D	NM_003482	c.13108_13109insGTATAGAGACAGGT	p.Phe4370Cysfs*19
chr17	58700950	C	T	PPM1D	NM_003620	c.541C>T	p.Arg181Trp
chrX	41203068	C	A	DDX3X	NM_001356	c.758C>A	p.Ala253Asp
chr22	41572267	G	A	EP300	NM_001429	c.4796G>A	p.Arg1599His
chr12	49445146	G	A	KMT2D	NM_003482	c.2320C>T	p.Pro774Ser
chr16	11348894	A	AGCTGTCTCTATACACATCTCC	SOCS1	NM_003745	c.441_442insGGAGATGTGTATAGAGACAGC	p.Leu147_Phe148insGlyAspValTyrArgAspSer
chr7	2984112	G	A	CARD11	NM_032415	c.418C>T	p.Gln140*
chr12	49444911	G	GACCTGTCTCTAT	KMT2D	NM_003482	c.2554_2555insATAGAGACAGGT	p.Leu851_Ser852insTyrArgAspArg
chr12	49427680	T	G	KMT2D	NM_003482	c.10808A>C	p.Gln3603Pro
chr22	41573234	T	C	EP300	NM_001429	c.5519T>C	p.Val1840Ala
chr12	49434379	G	A	KMT2D	NM_003482	c.7174C>T	p.Pro2392Ser
chr19	16436760	C	CCCTGT	KLF2	NM_016270	c.809_810insCCTGT	p.Thr271Leufs*21
chr12	49444855	G	A	KMT2D	NM_003482	c.2611C>T	p.Pro871Ser
chr17	62008735	TA	T	CD79B	NM_000626	c.77del	p.Val26Aspfs*28
chr12	49445025	T	C	KMT2D	NM_003482	c.2441A>G	p.His814Arg
chr1	39322569	T	C	RRAGC	NM_022157	c.423A>G	p.Ile141Met
chr6	106554912	C	G	PRDM1	NM_001198	c.2029C>G	p.His677Asp
chr12	49434351	C	G	KMT2D	NM_003482	c.7202G>C	p.Arg2401Pro
chr1	120464910	G	A	NOTCH2	NM_024408	c.5162C>T	p.Ala1721Val
chr9	139390944	TGTG	T	NOTCH1	NM_017617	c.7244_7246del	p.Pro2415del
chr6	393249	G	A	IRF4	NM_002460	c.97G>A	p.Asp33Asn
chr1	23885851	C	CCCTGTCTCTATA	ID3	NM_002167	c.66_67insTATAGAGACAGG	p.Leu22_Ala23insTyrArgAspArg
chr12	49445108	TGG	AGA	KMT2D	NM_003482	c.2356_2358delinsTCT	p.Pro786Ser
chr12	49431484	C	T	KMT2D	NM_003482	c.9655G>A	p.Ala3219Thr
chr6	37138760	G	A	PIM1	NM_002648	c.193G>A	p.Ala65Thr
chr6	106554889	C	T	PRDM1	NM_001198	c.2006C>T	p.Thr669Ile
chr16	3900308	C	T	CREBBP	NM_004380	c.788G>A	p.Gly263Asp
chrX	41200780	T	G	DDX3X	NM_001356	c.195T>G	p.Asp65Glu
chr19	19258575	G	A	MEF2B	NM_001145785	c.325C>T	p.Pro109Ser
