# Supplementary material for: Novel bioinformatic classification system for genetic signatures identification in diffuse large B-cell lymphoma
Source: BMC Cancer. 2020 Jul 31;20:714. doi: 10.1186/s12885-020-07198-1 (PMC7393908; doi:10.1186/s12885-020-07198-1)
Supplement: Supplementary file 5 — Additional file 5: Table S3. Variant list [file 12885_2020_7198_MOESM5_ESM.xlsx]

## Sheet: Table S3
Supplementary Table S3. Variant list
Chromosome	Location (hg19)	Consequence	Gene Symbol	HGVS Codon	HGVS Protein	Count
chr3	38182641	Missense	MYD88	c.794T>C	p.Leu265Pro	49
chr17	62006799	Missense	CD79B	c.586T>C	p.Tyr196His	13
chr6	37139063	Missense	PIM1	c.403G>A	p.Glu135Lys	13
chr17	62006799	Missense	CD79B	c.586T>A	p.Tyr196Asn	11
chr17	62006798	Missense	CD79B	c.587A>C	p.Tyr196Ser	10
chr7	148508728	Missense	EZH2	c.1936T>A	p.Tyr646Asn	10
chr15	45003746	Startloss	B2M	c.2T>G	p.Met1Arg	9
chr6	44232739	Frameshift deletion	NFKBIE	c.759_762del	p.Tyr254Serfs*13	9
chr6	37138549	Missense	PIM1	c.83G>A	p.Gly28Asp	9
chr6	37138950	Missense	PIM1	c.290G>A	p.Ser97Asn	8
chr15	45003745	Startloss	B2M	c.1A>G	p.Met1Val	7
chr3	38182032	Missense	MYD88	c.656C>G	p.Ser219Cys	7
chr6	37138804	Missense	PIM1	c.237G>C	p.Glu79Asp	7
chr6	37138901	Missense	PIM1	c.241C>T	p.Pro81Ser	7
chr6	37139210	Missense	PIM1	c.550C>T	p.Leu184Phe	7
chr17	7578406	Missense	TP53	c.524G>A	p.Arg175His	7
chr17	7577539	Missense	TP53	c.742C>T	p.Arg248Trp	7
chr1	120458147	Nonsense	NOTCH2	c.7198C>T	p.Arg2400*	6
chr6	37139203	Missense	PIM1	c.543G>C	p.Glu181Asp	6
chr16	11349287	Missense	SOCS1	c.49G>A	p.Ala17Thr	6
chr17	7577538	Missense	TP53	c.743G>A	p.Arg248Gln	6
chr15	45003746	Startloss	B2M	c.2T>A	p.Met1Lys	5
chr17	62006798	Missense	CD79B	c.587A>G	p.Tyr196Cys	5
chr16	3781326	Nonframeshift deletion	CREBBP	c.5039_5041del	p.Ser1680del	5
chr8	128750625	Missense	MYC	c.162G>C	p.Glu54Asp	5
chr3	38182292	Missense	MYD88	c.728G>A	p.Ser243Asn	5
chr6	37138946	Missense	PIM1	c.286G>A	p.Val96Met	5
chr6	37139039	Nonsense	PIM1	c.379C>T	p.Gln127*	5
chr6	37138563	Missense	PIM1	c.97C>T	p.Pro33Ser	5
chr19	42600030	Missense	POU2F2	c.715A>G	p.Thr239Ala	5
chr19	42600030	Missense	POU2F2	c.715A>T	p.Thr239Ser	5
chr12	57496668	Missense	STAT6	c.1249A>T	p.Asn417Tyr	5
chr12	57496662	Missense	STAT6	c.1255G>A	p.Asp419Asn	5
chr17	7577548	Missense	TP53	c.733G>A	p.Gly245Ser	5
chr17	7577094	Missense	TP53	c.844C>T	p.Arg282Trp	5
chr2	61719472	Missense	XPO1	c.1711G>A	p.Glu571Lys	5
chr7	2984163	Missense	CARD11	c.367G>A	p.Gly123Ser	4
chr6	41903731	Nonsense	CCND3	c.826C>T	p.Gln276*	4
chr1	117087039	Frameshift deletion	CD58	c.258_259del	p.Ser87Argfs*2	4
chr17	62007129	Splice site mutation	CD79B	c.549+1G>A	p.?	4
chr17	62006836	Splice site mutation	CD79B	c.550-1G>A	p.?	4
chr17	62006799	Missense	CD79B	c.586T>G	p.Tyr196Asp	4
chr7	148508727	Missense	EZH2	c.1937A>T	p.Tyr646Phe	4
chr8	128750638	Missense	MYC	c.175G>A	p.Ala59Thr	4
chr8	128750681	Missense	MYC	c.218C>A	p.Thr73Asn	4
chr6	37138577	Missense	PIM1	c.111G>C	p.Gln37His	4
chr6	37138775	Missense	PIM1	c.208G>A	p.Glu70Lys	4
chr12	57496662	Missense	STAT6	c.1255G>C	p.Asp419His	4
chr12	57496661	Missense	STAT6	c.1256A>G	p.Asp419Gly	4
chr15	45003764	Nonsense	B2M	c.20T>A	p.Leu7*	3
chr15	45003779	Missense	B2M	c.35T>G	p.Leu12Arg	3
chr15	45003787	Frameshift deletion	B2M	c.43_44del	p.Leu15Phefs*41	3
chr15	45003812	Splice site mutation	B2M	c.67+1G>A	p.?	3
chr18	60985880	Missense	BCL2	c.20C>T	p.Thr7Ile	3
chr18	60985508	Missense	BCL2	c.392C>A	p.Ala131Asp	3
chr6	41903709	Missense	CCND3	c.848C>T	p.Thr283Ile	3
chr6	41903707	Missense	CCND3	c.850C>T	p.Pro284Ser	3
chr1	117086945	Frameshift deletion	CD58	c.352_355del	p.Leu118Metfs*11	3
chr1	117078587	Missense	CD58	c.628G>A	p.Gly210Ser	3
chr17	62006798	Missense	CD79B	c.587A>T	p.Tyr196Phe	3
chr16	3788617	Missense	CREBBP	c.4337G>A	p.Arg1446His	3
chr10	90773105	Frameshift deletion	FAS	c.657_658del	p.Val220Glyfs*6	3
chr10	90774008	Missense	FAS	c.809C>T	p.Thr270Ile	3
chr17	63052630	Nonsense	GNA13	c.82C>T	p.Gln28*	3
chr19	16436808	Missense	KLF2	c.857G>C	p.Ser286Thr	3
chr12	49427364	Missense	KMT2D	c.11124C>G	p.Ser3708Arg	3
chr12	49420493	Nonsense	KMT2D	c.15256C>T	p.Arg5086*	3
chr12	49420460	Nonsense	KMT2D	c.15289C>T	p.Arg5097*	3
chr8	128750968	Missense	MYC	c.505G>C	p.Ala169Pro	3
chr9	139390649	Frameshift deletion	NOTCH1	c.7541_7542del	p.Pro2514Argfs*4	3
chr6	37138769	Missense	PIM1	c.202C>T	p.His68Tyr	3
chr6	37138950	Missense	PIM1	c.290G>C	p.Ser97Thr	3
chr6	37138956	Missense	PIM1	c.296G>A	p.Gly99Asp	3
chr6	37139097	Missense	PIM1	c.437G>A	p.Ser146Asn	3
chr6	37139150	Missense	PIM1	c.490C>T	p.Leu164Phe	3
chr6	37139180	Missense	PIM1	c.520C>G	p.Leu174Val	3
chr6	37139210	Missense	PIM1	c.550C>G	p.Leu184Val	3
chr3	49413010	Missense	RHOA	c.13C>T	p.Arg5Trp	3
chr6	134495724	Missense	SGK1	c.362C>T	p.Ala121Val	3
chr6	134495211	Missense	SGK1	c.445G>A	p.Val149Ile	3
chr16	11348962	Missense	SOCS1	c.374G>A	p.Ser125Asn	3
chr16	11349290	Missense	SOCS1	c.46G>A	p.Ala16Thr	3
chr16	11348808	Missense	SOCS1	c.528G>C	p.Glu176Asp	3
chr16	11348807	Missense	SOCS1	c.529C>G	p.Leu177Val	3
chr6	138196121	Frameshift deletion	TNFAIP3	c.440_441del	p.Leu147Glnfs*7	3
chr6	138196885	Nonsense	TNFAIP3	c.547C>T	p.Arg183*	3
chr1	2488138	Nonsense	TNFRSF14	c.35G>A	p.Trp12*	3
chr17	7574003	Nonsense	TP53	c.1024C>T	p.Arg342*	3
chr17	7577556	Missense	TP53	c.725G>A	p.Cys242Tyr	3
chr17	7577120	Missense	TP53	c.818G>A	p.Arg273His	3
chr15	45007690	Frameshift deletion	B2M	c.137_138del	p.Tyr46Cysfs*10	2
chr15	45003745	Startloss	B2M	c.1A>T	p.Met1Leu	2
chr15	45003747	Startloss	B2M	c.3G>T	p.Met1Ile	2
chr1	85733338	Nonsense	BCL10	c.674T>G	p.Leu225*	2
chr18	60985549	Missense	BCL2	c.351C>G	p.Ser117Arg	2
chr3	187444552	Missense	BCL6	c.1675G>C	p.Gly559Arg	2
chr7	140453154	Missense	BRAF	c.1781A>G	p.Asp594Gly	2
chr7	2977614	Missense	CARD11	c.1070A>T	p.Asp357Val	2
chr7	2977604	Missense	CARD11	c.1080G>A	p.Met360Ile	2
chr7	2977603	Missense	CARD11	c.1081T>G	p.Tyr361Asp	2
chr7	2987283	Missense	CARD11	c.146G>A	p.Cys49Tyr	2
chr7	2984162	Missense	CARD11	c.368G>A	p.Gly123Asp	2
chr7	2983887	Missense	CARD11	c.643A>C	p.Lys215Gln	2
chr7	2983885	Missense	CARD11	c.645G>C	p.Lys215Asn	2
chr7	2979559	Missense	CARD11	c.688G>A	p.Asp230Asn	2
chr7	2979513	Missense	CARD11	c.734T>C	p.Leu245Pro	2
chr6	41903746	Frameshift insertion	CCND3	c.811dup	p.Arg271Profs*53	2
chr6	41903710	Missense	CCND3	c.847A>G	p.Thr283Ala	2
chr1	117113594	Startloss	CD58	c.1A>G	p.Met1Val	2
chr1	117078706	Nonsense	CD58	c.509C>G	p.Ser170*	2
chr1	117087213	Missense	CD58	c.84T>G	p.Cys28Trp	2
chr19	6590875	Nonsense	CD70	c.139C>T	p.Gln47*	2
chr19	6586366	Missense	CD70	c.247C>T	p.Arg83Cys	2
chr17	62006680	Missense	CD79B	c.596T>A	p.Leu199Gln	2
chr9	21971186	Nonsense	CDKN2A	c.172C>T	p.Arg58*	2
chr16	3788618	Missense	CREBBP	c.4336C>T	p.Arg1446Cys	2
chr16	3788606	Missense	CREBBP	c.4348T>G	p.Tyr1450Asp	2
chr16	3786764	Missense	CREBBP	c.4447A>T	p.Ile1483Phe	2
chr22	41525969	Missense	EP300	c.1244T>C	p.Leu415Pro	2
chr22	41564575	Missense	EP300	c.3997G>A	p.Val1333Met	2
chr7	148508727	Missense	EZH2	c.1937A>C	p.Tyr646Ser	2
chr7	148506437	Missense	EZH2	c.2075C>T	p.Ala692Val	2
chr10	90773989	Missense	FAS	c.790A>G	p.Asn264Asp	2
chr4	153249385	Missense	FBXW7	c.1393C>T	p.Arg465Cys	2
chr17	63014369	Splice site mutation	GNA13	c.561+2T>C	p.?	2
chr17	63052633	Nonsense	GNA13	c.79C>T	p.Gln27*	2
chr1	23885751	Missense	ID3	c.167C>T	p.Pro56Leu	2
chr1	23885728	Missense	ID3	c.190C>T	p.Leu64Phe	2
chr6	393260	Missense	IRF4	c.108G>C	p.Lys36Asn	2
chr6	393318	Missense	IRF4	c.166C>T	p.His56Tyr	2
chr6	394899	Missense	IRF4	c.295T>C	p.Cys99Arg	2
chr6	393205	Missense	IRF4	c.53G>A	p.Ser18Asn	2
chr6	393222	Missense	IRF4	c.70C>T	p.Leu24Phe	2
chr19	16436736	Missense	KLF2	c.785G>A	p.Arg262His	2
chr19	16437728	Missense	KLF2	c.954G>C	p.Glu318Asp	2
chr12	49418722	Nonsense	KMT2D	c.15792G>A	p.Trp5264*	2
chr12	49431358	Nonsense	KMT2D	c.9781C>T	p.Gln3261*	2
chr12	25378647	Missense	KRAS	c.351A>T	p.Lys117Asn	2
chr12	25398284	Missense	KRAS	c.35G>A	p.Gly12Asp	2
chr15	66727441	Missense	MAP2K1	c.157T>C	p.Phe53Leu	2
chr19	19260064	Missense	MEF2B	c.229G>A	p.Glu77Lys	2
chr19	19260045	Missense	MEF2B	c.248A>T	p.Asp83Val	2
chr8	128750677	Missense	MYC	c.214C>A	p.Pro72Thr	2
chr8	128750677	Missense	MYC	c.214C>T	p.Pro72Ser	2
chr8	128750680	Missense	MYC	c.217A>G	p.Thr73Ala	2
chr8	128750681	Missense	MYC	c.218C>T	p.Thr73Ile	2
chr8	128750683	Missense	MYC	c.220C>T	p.Pro74Ser	2
chr8	128750686	Missense	MYC	c.223C>G	p.Pro75Ala	2
chr8	128748861	Missense	MYC	c.22G>C	p.Glu8Gln	2
chr8	128750953	Missense	MYC	c.490C>G	p.Leu164Val	2
chr8	128748843	Missense	MYC	c.4G>A	p.Asp2Asn	2
chr8	128750984	Missense	MYC	c.521G>A	p.Ser174Asn	2
chr8	128751032	Missense	MYC	c.569G>A	p.Ser190Asn	2
chr8	128751117	Missense	MYC	c.654C>G	p.Ser218Arg	2
chr3	38181409	Missense	MYD88	c.422C>T	p.Pro141Leu	2
chr3	38182025	Missense	MYD88	c.649G>T	p.Val217Phe	2
chr3	38182259	Missense	MYD88	c.695T>C	p.Met232Thr	2
chr6	37138600	Missense	PIM1	c.134G>A	p.Gly45Asp	2
chr6	37138791	Missense	PIM1	c.224C>T	p.Ser75Phe	2
chr6	37138908	Missense	PIM1	c.248G>A	p.Gly83Asp	2
chr6	37138919	Missense	PIM1	c.259C>T	p.Pro87Ser	2
chr6	37138925	Missense	PIM1	c.265G>A	p.Glu89Lys	2
chr6	37138946	Missense	PIM1	c.286G>T	p.Val96Leu	2
chr6	37138951	Missense	PIM1	c.291C>G	p.Ser97Arg	2
chr6	37138974	Missense	PIM1	c.314G>A	p.Arg105Lys	2
chr6	37139033	Missense	PIM1	c.373C>T	p.Pro125Ser	2
chr6	37139036	Missense	PIM1	c.376G>A	p.Val126Met	2
chr6	37138354	Startloss	PIM1	c.3G>A	p.Met1Ile	2
chr6	37139063	Nonsense	PIM1	c.403G>T	p.Glu135*	2
chr6	37139073	Missense	PIM1	c.413C>T	p.Ala138Val	2
chr6	37139111	Missense	PIM1	c.451G>A	p.Val151Met	2
chr6	37139140	Missense	PIM1	c.480C>G	p.Asn160Lys	2
chr6	37138355	Missense	PIM1	c.4C>G	p.Leu2Val	2
chr6	37138355	Missense	PIM1	c.4C>T	p.Leu2Phe	2
chr6	37139189	Missense	PIM1	c.529C>G	p.Leu177Val	2
chr6	37139204	Missense	PIM1	c.544C>T	p.Leu182Phe	2
chr6	37139237	Missense	PIM1	c.577C>T	p.Leu193Phe	2
chr6	37138554	Missense	PIM1	c.88G>A	p.Glu30Lys	2
chr6	37138554	Missense	PIM1	c.88G>C	p.Glu30Gln	2
chr11	111249899	Missense	POU2AF1	c.4C>T	p.Leu2Phe	2
chr6	106536213	Nonsense	PRDM1	c.180C>G	p.Tyr60*	2
chr6	106536325	Splice site mutation	PRDM1	c.291+1G>A	p.?	2
chr1	39325092	Missense	RRAGC	c.227C>T	p.Ser76Phe	2
chr1	39322733	Missense	RRAGC	c.259C>T	p.Pro87Ser	2
chr6	134495679	Missense	SGK1	c.407A>G	p.Lys136Arg	2
chr6	134495668	Missense	SGK1	c.418A>T	p.Asn140Tyr	2
chr6	134495170	Missense	SGK1	c.486G>C	p.Glu162Asp	2
chr16	11349018	Missense	SOCS1	c.318C>A	p.Ser106Arg	2
chr16	11349302	Missense	SOCS1	c.34G>A	p.Ala12Thr	2
chr16	11348879	Missense	SOCS1	c.457C>G	p.His153Asp	2
chr17	40475061	Nonframeshift deletion	STAT3	c.1847_1849del	p.Glu616del	2
chr12	57496658	Missense	STAT6	c.1259A>G	p.Asn420Ser	2
chr19	1612366	Missense	TCF3	c.1653T>A	p.Asn551Lys	2
chr6	138199898	Missense	TNFAIP3	c.1316G>T	p.Arg439Leu	2
chr6	138200459	Frameshift deletion	TNFAIP3	c.1880_1881del	p.Cys627Phefs*44	2
chr6	138192584	Nonsense	TNFAIP3	c.220C>T	p.Gln74*	2
chr6	138196897	Frameshift deletion	TNFAIP3	c.559del	p.Gln187Serfs*29	2
chr1	2488173	Splice site mutation	TNFRSF14	c.69+1G>A	p.?	2
chr1	2489164	Splice site mutation	TNFRSF14	c.70-1G>A	p.?	2
chr17	7579529	Nonsense	TP53	c.158G>A	p.Trp53*	2
chr17	7578290	Splice site mutation	TP53	c.560-1G>A	p.?	2
chr17	7578211	Missense	TP53	c.638G>A	p.Arg213Gln	2
chr17	7577575	Missense	TP53	c.706T>G	p.Tyr236Asp	2
chr17	7577559	Missense	TP53	c.722C>T	p.Ser241Phe	2
chr17	7577550	Missense	TP53	c.731G>A	p.Gly244Asp	2
chr17	7577547	Missense	TP53	c.734G>A	p.Gly245Asp	2
chr17	7577121	Missense	TP53	c.817C>T	p.Arg273Cys	2
chr17	7577115	Missense	TP53	c.823T>C	p.Cys275Arg	2
chr17	7577096	Missense	TP53	c.842A>T	p.Asp281Val	2
chr17	7577093	Missense	TP53	c.845G>C	p.Arg282Pro	2
chr15	45003760	Frameshift deletion	B2M	c.16_31del	p.Ala6Argfs*33	1
chr15	45007724	Nonsense	B2M	c.171dup	p.Asp58*	1
chr15	45007729	Nonsense	B2M	c.176T>A	p.Leu59*	1
chr15	45007747	Frameshift deletion	B2M	c.194_195del	p.Arg65Asnfs*2	1
chr15	45003764	Nonsense	B2M	c.20T>G	p.Leu7*	1
chr15	45003766	Frameshift deletion	B2M	c.22_38del	p.Ala8Leufs*43	1
chr15	45007779	Missense	B2M	c.226T>C	p.Phe76Leu	1
chr15	45003766	Frameshift deletion	B2M	c.22del	p.Ala8Leufs*36	1
chr15	45003766	Missense	B2M	c.22G>C	p.Ala8Pro	1
chr15	45007788	Frameshift insertion	B2M	c.235dup	p.Asp79Glyfs*11	1
chr15	45007792	Nonsense	B2M	c.239G>A	p.Trp80*	1
chr15	45003767	Missense	B2M	c.23C>A	p.Ala8Asp	1
chr15	45007793	Nonsense	B2M	c.240G>A	p.Trp80*	1
chr15	45007796	Missense	B2M	c.243_244delinsAC	p.Phe82Leu	1
chr15	45007797	Frameshift deletion	B2M	c.244_247del	p.Phe82Ilefs*20	1
chr15	45007798	Frameshift deletion	B2M	c.245_246del	p.Phe82Leufs*7	1
chr15	45007800	Frameshift insertion	B2M	c.247dup	p.Tyr83Leufs*7	1
chr15	45007805	Frameshift insertion	B2M	c.254_256dup	p.Leu85dup	1
chr15	45003770	Missense	B2M	c.26T>A	p.Val9Glu	1
chr15	45007838	Frameshift insertion	B2M	c.285dup	p.Asp96Argfs*2	1
chr15	45007845	Missense	B2M	c.292T>A	p.Tyr98Asn	1
chr15	45007847	Nonsense	B2M	c.294T>G	p.Tyr98*	1
chr15	45003746	Startloss	B2M	c.2T>C	p.Met1Thr	1
chr15	45008529	Frameshift deletion	B2M	c.350del	p.Arg117Glnfs*28	1
chr15	45003779	Missense	B2M	c.35T>C	p.Leu12Pro	1
chr15	45003782	Missense	B2M	c.38T>G	p.Leu13Arg	1
chr15	45003747	Startloss	B2M	c.3G>A	p.Met1Ile	1
chr15	45003799	Nonsense	B2M	c.55G>T	p.Glu19*	1
chr15	45003803	Missense	B2M	c.59C>T	p.Ala20Val	1
chr15	45007620	Complex mutation	B2M	c.68-1_68delinsAA	p.?	1
chr15	45003751	Nonsense	B2M	c.7_19del	p.Arg3*	1
chr15	45007636	Missense	B2M	c.83A>G	p.Gln28Arg	1
chr1	85736474	Missense	BCL10	c.173G>A	p.Arg58Gln	1
chr1	85733584	Frameshift deletion	BCL10	c.428del	p.Phe143Serfs*5	1
chr1	85733574	Frameshift deletion	BCL10	c.438del	p.Lys146Asnfs*2	1
chr1	85733386	Nonsense	BCL10	c.626T>G	p.Leu209*	1
chr18	60985797	Missense	BCL2	c.103G>A	p.Val35Met	1
chr18	60985890	Missense	BCL2	c.10G>A	p.Ala4Thr	1
chr18	60985890	Missense	BCL2	c.10G>T	p.Ala4Ser	1
chr18	60985760	Missense	BCL2	c.140G>T	p.Gly47Val	1
chr18	60985733	Missense	BCL2	c.167C>T	p.Thr56Met	1
chr18	60985725	Missense	BCL2	c.175C>G	p.Pro59Ala	1
chr18	60985721	Missense	BCL2	c.179C>G	p.Ala60Gly	1
chr18	60985883	Missense	BCL2	c.17G>A	p.Arg6Lys	1
chr18	60985883	Missense	BCL2	c.17G>C	p.Arg6Thr	1
chr18	60985880	Missense	BCL2	c.20C>A	p.Thr7Lys	1
chr18	60985877	Missense	BCL2	c.23_24delinsAA	p.Gly8Glu	1
chr18	60985644	Missense	BCL2	c.256C>T	p.Leu86Phe	1
chr18	60985639	Missense	BCL2	c.261C>G	p.Ser87Arg	1
chr18	60985613	Missense	BCL2	c.287C>G	p.Thr96Ser	1
chr18	60985586	Missense	BCL2	c.314C>G	p.Ser105Cys	1
chr18	60985577	Missense	BCL2	c.323A>G	p.Tyr108Cys	1
chr18	60985868	Missense	BCL2	c.32A>C	p.Asn11Thr	1
chr18	60985545	Missense	BCL2	c.355C>G	p.Leu119Val	1
chr18	60985542	Missense	BCL2	c.358C>A	p.His120Asn	1
chr18	60985517	Missense	BCL2	c.383G>C	p.Gly128Ala	1
chr18	60985514	Missense	BCL2	c.386G>A	p.Arg129His	1
chr18	60985514	Missense	BCL2	c.386G>T	p.Arg129Leu	1
chr18	60985508	Missense	BCL2	c.392C>T	p.Ala131Val	1
chr18	60985505	Missense	BCL2	c.395C>A	p.Thr132Lys	1
chr18	60985861	Missense	BCL2	c.39G>C	p.Glu13Asp	1
chr18	60985500	Missense	BCL2	c.400G>A	p.Val134Met	1
chr18	60985494	Missense	BCL2	c.406G>A	p.Glu136Lys	1
chr18	60985492	Missense	BCL2	c.408G>C	p.Glu136Asp	1
chr18	60985491	Missense	BCL2	c.409C>G	p.Leu137Val	1
chr18	60985439	Missense	BCL2	c.461G>A	p.Gly154Asp	1
chr18	60985436	Missense	BCL2	c.464_465delinsCA	p.Gly155Ala	1
chr18	60985412	Missense	BCL2	c.488A>G	p.Asn163Ser	1
chr18	60985852	Startloss	BCL2	c.48G>A	p.Met16Ile	1
chr18	60985405	Missense	BCL2	c.495G>C	p.Glu165Asp	1
chr18	60985401	Missense	BCL2	c.499T>C	p.Ser167Pro	1
chr18	60985384	Missense	BCL2	c.516C>G	p.Asn172Lys	1
chr18	60985363	Missense	BCL2	c.537G>C	p.Glu179Asp	1
chr18	60985344	Missense	BCL2	c.556C>A	p.His186Asn	1
chr18	60985330	Missense	BCL2	c.570G>C	p.Gln190His	1
chr18	60985840	Missense	BCL2	c.60T>A	p.His20Gln	1
chr18	60795947	Missense	BCL2	c.631G>T	p.Asp211Tyr	1
chr18	60985807	Missense	BCL2	c.93T>A	p.Asp31Glu	1
chr18	60985891	Missense	BCL2	c.9C>A	p.His3Gln	1
chr3	187447193	Nonframeshift deletion	BCL6	c.1000_1023del	p.Pro334_Pro341del	1
chr3	187447178	Missense	BCL6	c.1015T>A	p.Cys339Ser	1
chr3	187447172	Missense	BCL6	c.1021C>A	p.Pro341Thr	1
chr3	187446253	Missense	BCL6	c.1435G>A	p.Gly479Ser	1
chr3	187451324	Missense	BCL6	c.158G>T	p.Cys53Phe	1
chr3	187443370	Missense	BCL6	c.1756C>T	p.Pro586Ser	1
chr3	187443345	Missense	BCL6	c.1781G>A	p.Arg594Gln	1
chr3	187442863	Missense	BCL6	c.1843G>T	p.Ala615Ser	1
chr3	187440351	Missense	BCL6	c.2016G>T	p.Gln672His	1
chr3	187449615	Missense	BCL6	c.265T>G	p.Phe89Val	1
chr7	140494149	Missense	BRAF	c.1099C>T	p.Pro367Ser	1
chr7	140481405	Missense	BRAF	c.1403T>C	p.Phe468Ser	1
chr7	140481402	Missense	BRAF	c.1406G>A	p.Gly469Glu	1
chr7	140481402	Missense	BRAF	c.1406G>C	p.Gly469Ala	1
chr7	140453136	Missense	BRAF	c.1799T>A	p.Val600Glu	1
chr7	140453134	Missense	BRAF	c.1801A>G	p.Lys601Glu	1
chr7	140453132	Missense	BRAF	c.1803A>C	p.Lys601Asn	1
chr7	140453132	Missense	BRAF	c.1803A>T	p.Lys601Asn	1
chr7	140500232	Missense	BRAF	c.910G>C	p.Glu304Gln	1
chr7	2978320	Missense	CARD11	c.1010G>A	p.Arg337Gln	1
chr7	2978317	Missense	CARD11	c.1013A>G	p.Asp338Gly	1
chr7	2977614	Missense	CARD11	c.1070A>G	p.Asp357Gly	1
chr7	2977604	Missense	CARD11	c.1080G>C	p.Met360Ile	1
chr7	2977602	Missense	CARD11	c.1082A>C	p.Tyr361Ser	1
chr7	2977549	Missense	CARD11	c.1135C>T	p.Arg379Trp	1
chr7	2976853	Missense	CARD11	c.1159G>T	p.Asp387Tyr	1
chr7	2976811	Missense	CARD11	c.1201G>A	p.Asp401Asn	1
chr7	2976810	Missense	CARD11	c.1202A>T	p.Asp401Val	1
chr7	2972186	Missense	CARD11	c.1553G>A	p.Arg518Gln	1
chr7	2968329	Missense	CARD11	c.1657C>T	p.Pro553Ser	1
chr7	2966414	Missense	CARD11	c.1766A>C	p.Glu589Ala	1
chr7	2963931	Missense	CARD11	c.1876G>A	p.Glu626Lys	1
chr7	2962271	Missense	CARD11	c.2266G>A	p.Glu756Lys	1
chr7	2985534	Missense	CARD11	c.277G>C	p.Glu93Gln	1
chr7	2985465	Missense	CARD11	c.346T>C	p.Ser116Pro	1
chr7	2985462	Missense	CARD11	c.349A>C	p.Thr117Pro	1
chr7	2984153	Missense	CARD11	c.377G>A	p.Gly126Asp	1
chr7	2984147	Missense	CARD11	c.383C>T	p.Thr128Met	1
chr7	2984142	Missense	CARD11	c.388T>G	p.Phe130Val	1
chr7	2983886	Missense	CARD11	c.644A>C	p.Lys215Thr	1
chr7	2983885	Missense	CARD11	c.645G>T	p.Lys215Asn	1
chr7	2983850	Missense	CARD11	c.680T>C	p.Leu227Pro	1
chr7	2979546	Complex mutation	CARD11	c.698_701delinsC	p.Lys233_His234delinsThr	1
chr7	2979501	Missense	CARD11	c.746A>C	p.Gln249Pro	1
chr7	2979499	Missense	CARD11	c.748T>C	p.Ser250Pro	1
chr7	2979495	Nonframeshift deletion	CARD11	c.752_760del	p.Leu251_Lys254delinsGln	1
chr7	2979495	Missense	CARD11	c.752T>C	p.Leu251Pro	1
chr7	2979492	Complex mutation	CARD11	c.755_763delinsCTG	p.Lys252_Asn255delinsThrAsp	1
chr7	2979491	Nonframeshift deletion	CARD11	c.756_761del	p.Leu253_Lys254del	1
chr7	2979491	Nonframeshift deletion	CARD11	c.756_764del	p.Lys252_Lys254del	1
chr7	2979489	Missense	CARD11	c.758T>C	p.Leu253Pro	1
chr7	2979482	Nonframeshift deletion	CARD11	c.762_764del	p.Lys254del	1
chr7	2979453	Missense	CARD11	c.794A>G	p.Gln265Arg	1
chr6	41903788	Frameshift insertion	CCND3	c.769_772dup	p.Ala258Glyfs*67	1
chr6	41903783	Missense	CCND3	c.774_775delinsTG	p.Ser259Ala	1
chr6	41903779	Nonsense	CCND3	c.778C>T	p.Gln260*	1
chr6	41903770	Frameshift insertion	CCND3	c.787_797dup	p.Lys268Alafs*40	1
chr6	41903761	Frameshift deletion	CCND3	c.796_802del	p.Ala266Lysfs*36	1
chr6	41903755	Nonsense	CCND3	c.802A>T	p.Lys268*	1
chr6	41903706	Frameshift insertion	CCND3	c.851_855dup	p.Asp286Leufs*20	1
chr6	41903706	Missense	CCND3	c.851C>G	p.Pro284Arg	1
chr6	41903706	Missense	CCND3	c.851C>T	p.Pro284Leu	1
chr6	41903697	Missense	CCND3	c.860T>G	p.Val287Gly	1
chr6	41903692	Missense	CCND3	c.865G>C	p.Ala289Pro	1
chr6	41903688	Missense	CCND3	c.869T>C	p.Ile290Thr	1
chr6	41903688	Missense	CCND3	c.869T>G	p.Ile290Arg	1
chr1	117087169	Missense	CD58	c.128T>A	p.Phe43Tyr	1
chr1	117087137	Frameshift deletion	CD58	c.160_163del	p.Val54Tyrfs*29	1
chr1	117087133	Missense	CD58	c.164T>C	p.Leu55Pro	1
chr1	117087123	Complex mutation	CD58	c.174_178delinsCCAAG	p.Lys58_Lys60delinsAsnGlnGlu	1
chr1	117087122	Nonsense	CD58	c.175C>T	p.Gln59*	1
chr1	117087119	Frameshift deletion	CD58	c.178_179del	p.Lys60Glyfs*2	1
chr1	117087086	Missense	CD58	c.211T>C	p.Phe71Leu	1
chr1	117087077	Missense	CD58	c.220T>C	p.Phe74Leu	1
chr1	117087061	Frameshift deletion	CD58	c.236del	p.Asn79Ilefs*5	1
chr1	117087061	Frameshift insertion	CD58	c.236dup	p.Asn79Lysfs*2	1
chr1	117087011	Missense	CD58	c.286A>T	p.Thr96Ser	1
chr1	117113593	Startloss	CD58	c.2T>C	p.Met1Thr	1
chr1	117086996	Nonframeshift deletion	CD58	c.301_312del	p.Asp101_Glu104del	1
chr1	117086989	Missense	CD58	c.308A>G	p.Tyr103Cys	1
chr1	117086988	Nonsense	CD58	c.309T>G	p.Tyr103*	1
chr1	117086982	Frameshift deletion	CD58	c.315_324del	p.Met105Ilefs*7	1
chr1	117086968	Missense	CD58	c.329T>G	p.Ile110Ser	1
chr1	117086954	Nonframeshift deletion	CD58	c.343_360del	p.Lys115_Val120del	1
chr1	117086941	Missense	CD58	c.356A>C	p.Tyr119Ser	1
chr1	117086932	Splice site mutation	CD58	c.364+1G>T	p.?	1
chr1	117078826	Frameshift deletion	CD58	c.388_409del	p.Thr130Alafs*7	1
chr1	117113592	Startloss	CD58	c.3G>A	p.Met1Ile	1
chr1	117113592	Startloss	CD58	c.3G>T	p.Met1Ile	1
chr1	117078738	Nonsense	CD58	c.477G>A	p.Trp159*	1
chr1	117078683	Nonsense	CD58	c.532G>T	p.Glu178*	1
chr1	117078668	Nonsense	CD58	c.547C>T	p.Gln183*	1
chr1	117113541	Nonsense	CD58	c.54C>A	p.Cys18*	1
chr1	117078662	Frameshift deletion	CD58	c.553del	p.Ile185Tyrfs*18	1
chr1	117078659	Frameshift deletion	CD58	c.556_557del	p.Gln186Valfs*4	1
chr1	117078655	Missense	CD58	c.560G>C	p.Cys187Ser	1
chr1	117078619	Nonsense	CD58	c.596C>G	p.Ser199*	1
chr1	117078601	Frameshift deletion	CD58	c.614_617del	p.Cys205Serfs*18	1
chr1	117078587	Missense	CD58	c.628G>C	p.Gly210Arg	1
chr1	117064599	Nonsense	CD58	c.635C>A	p.Ser212*	1
chr1	117113529	Complex mutation	CD58	c.66_70+3del	p.?	1
chr1	117113529	Nonsense	CD58	c.66C>A	p.Cys22*	1
chr1	117113524	Splice site mutation	CD58	c.70+1G>A	p.?	1
chr1	117113524	Splice site mutation	CD58	c.70+1G>C	p.?	1
chr1	117087227	Splice site mutation	CD58	c.71-1G>A	p.?	1
chr1	117087205	Frameshift deletion	CD58	c.82_91del	p.Cys28Asnfs*11	1
chr19	6590884	Missense	CD70	c.129_130delGGinsAA	p.Ala44Thr	1
chr19	6590881	Nonsense	CD70	c.133C>T	p.Gln45*	1
chr19	6590148	Splice site mutation	CD70	c.163-1G>A	p.?	1
chr19	6590149	Splice site mutation	CD70	c.163-2A>T	p.?	1
chr19	6590145	Nonsense	CD70	c.165G>A	p.Trp55*	1
chr19	6590145	Missense	CD70	c.165G>T	p.Trp55Cys	1
chr19	6590143	Missense	CD70	c.167A>T	p.Asp56Val	1
chr19	6590138	Missense	CD70	c.172G>A	p.Ala58Thr	1
chr19	6590138	Missense	CD70	c.172G>C	p.Ala58Pro	1
chr19	6590138	Missense	CD70	c.172G>T	p.Ala58Ser	1
chr19	6590129	Nonsense	CD70	c.181C>T	p.Gln61*	1
chr19	6590125	Missense	CD70	c.185T>G	p.Leu62Arg	1
chr19	6590114	Missense	CD70	c.196G>A	p.Gly66Arg	1
chr19	6590114	Missense	CD70	c.196G>C	p.Gly66Arg	1
chr19	6586416	Missense	CD70	c.197G>A	p.Gly66Glu	1
chr19	6586387	Nonsense	CD70	c.226C>T	p.Gln76*	1
chr19	6586371	Missense	CD70	c.242T>G	p.Leu81Arg	1
chr19	6586366	Missense	CD70	c.247C>A	p.Arg83Ser	1
chr19	6586348	Missense	CD70	c.265C>T	p.Pro89Ser	1
chr19	6591012	Startloss	CD70	c.2T>A	p.Met1Lys	1
chr19	6586309	Missense	CD70	c.304G>A	p.Gly102Ser	1
chr19	6586281	Missense	CD70	c.332C>T	p.Thr111Met	1
chr19	6586210	Missense	CD70	c.403C>T	p.Pro135Ser	1
chr19	6590972	Frameshift insertion	CD70	c.42dup	p.Tyr15Leufs*45	1
chr19	6590969	Nonsense	CD70	c.45T>G	p.Tyr15*	1
chr19	6586120	Missense	CD70	c.493G>A	p.Asp165Asn	1
chr19	6586119	Missense	CD70	c.494A>G	p.Asp165Gly	1
chr19	6590963	Nonsense	CD70	c.51C>A	p.Cys17*	1
chr19	6586078	Nonsense	CD70	c.535C>T	p.Arg179*	1
chr19	6586069	Missense	CD70	c.544G>A	p.Asp182Asn	1
chr19	6586058	Nonframeshift deletion	CD70	c.555_557del	p.Phe186del	1
chr19	6586044	Nonsense	CD70	c.569G>A	p.Trp190*	1
chr19	6586039	Missense	CD70	c.574C>T	p.Arg192Cys	1
chr19	6590950	Missense	CD70	c.64G>C	p.Ala22Pro	1
chr19	6590940	Frameshift deletion	CD70	c.74_78del	p.Pro25Argfs*33	1
chr19	6590937	Nonsense	CD70	c.77T>A	p.Leu26*	1
chr17	62007746	Splice site mutation	CD79B	c.119-1_119delinsCA	p.?	1
chr17	62007739	Missense	CD79B	c.125C>T	p.Ala42Val	1
chr17	62007706	Missense	CD79B	c.161T>A	p.Ile54Lys	1
chr17	62007640	Missense	CD79B	c.227G>A	p.Ser76Asn	1
chr17	62007540	Missense	CD79B	c.327_328delinsTA	p.Gln110Lys	1
chr17	62007198	Missense	CD79B	c.484A>T	p.Ile162Phe	1
chr17	62007155	Frameshift deletion	CD79B	c.524_539del	p.Val175Glyfs*31	1
chr17	62007139	Splice site mutation	CD79B	c.540_549+1del	p.?	1
chr17	62007129	Splice site mutation	CD79B	c.549+1G>C	p.?	1
chr17	62006836	Splice site mutation	CD79B	c.550-1G>C	p.?	1
chr17	62006838	Complex mutation	CD79B	c.550-3_552del	p.?	1
chr17	62006833	Missense	CD79B	c.552T>G	p.Asp184Glu	1
chr17	62006820	Frameshift deletion	CD79B	c.565_577del	p.Gly189Ilefs*18	1
chr17	62006801	Missense	CD79B	c.584C>G	p.Thr195Ser	1
chr17	62006800	Missense	CD79B	c.585_586delinsAA	p.Tyr196Asn	1
chr17	62006792	Splice site mutation	CD79B	c.591+2_591+11del	p.?	1
chr17	62006680	Missense	CD79B	c.596T>C	p.Leu199Pro	1
chr17	62006671	Missense	CD79B	c.605A>T	p.Asp202Val	1
chr17	62006667	Frameshift deletion	CD79B	c.609_616del	p.Gln203Hisfs*3	1
chr17	62006663	Frameshift insertion	CD79B	c.612dup	p.Ala205Serfs*4	1
chr17	62006657	Frameshift insertion	CD79B	c.619dup	p.Tyr207Leufs*1	1
chr17	62009561	Missense	CD79B	c.61C>T	p.Leu21Phe	1
chr17	62006606	Missense	CD79B	c.670G>A	p.Glu224Lys	1
chr17	62006603	Missense	CD79B	c.673C>T	p.His225Tyr	1
chr9	21971146	Frameshift insertion	CDKN2A	c.212dup	p.Asn71Lysfs*49	1
chr9	21971028	Nonsense	CDKN2A	c.330G>A	p.Trp110*	1
chr9	21970971	Nonsense	CDKN2A	c.387_393del	p.Tyr129*	1
chr16	3832769	Nonsense	CREBBP	c.1489C>T	p.Gln497*	1
chr16	3831260	Nonsense	CREBBP	c.1621C>T	p.Gln541*	1
chr16	3828156	Nonsense	CREBBP	c.1969A>T	p.Lys657*	1
chr16	3900897	Frameshift deletion	CREBBP	c.201_202del	p.His67Glnfs*14	1
chr16	3900894	Frameshift deletion	CREBBP	c.204del	p.Lys68Asnfs*19	1
chr16	3824695	Splice site mutation	CREBBP	c.2159-1G>A	p.?	1
chr16	3817720	Splice site mutation	CREBBP	c.3250+1G>C	p.?	1
chr16	3807820	Missense	CREBBP	c.3599G>A	p.Cys1200Tyr	1
chr16	3801796	Missense	CREBBP	c.3710G>A	p.Cys1237Tyr	1
chr16	3794948	Missense	CREBBP	c.3929A>G	p.Asn1310Ser	1
chr16	3900695	Missense	CREBBP	c.401C>T	p.Pro134Leu	1
chr16	3790512	Nonsense	CREBBP	c.4021C>T	p.Arg1341*	1
chr16	3790421	Missense	CREBBP	c.4112T>A	p.Val1371Asp	1
chr16	3789685	Nonsense	CREBBP	c.4174C>T	p.Arg1392*	1
chr16	3789648	Missense	CREBBP	c.4211G>A	p.Gly1404Asp	1
chr16	3789634	Nonframeshift deletion	CREBBP	c.4223_4225del	p.Cys1408del	1
chr16	3789636	Missense	CREBBP	c.4223G>A	p.Cys1408Tyr	1
chr16	3789627	Missense	CREBBP	c.4232G>A	p.Gly1411Glu	1
chr16	3788620	Missense	CREBBP	c.4334T>G	p.Leu1445Arg	1
chr16	3788606	Missense	CREBBP	c.4348T>A	p.Tyr1450Asn	1
chr16	3786794	Missense	CREBBP	c.4417G>A	p.Ala1473Thr	1
chr16	3786787	Missense	CREBBP	c.4424C>T	p.Pro1475Leu	1
chr16	3786767	Missense	CREBBP	c.4444T>G	p.Tyr1482Asp	1
chr16	3786763	Missense	CREBBP	c.4448T>A	p.Ile1483Asn	1
chr16	3786760	Missense	CREBBP	c.4451T>C	p.Phe1484Ser	1
chr16	3786755	Missense	CREBBP	c.4456T>G	p.Cys1486Gly	1
chr16	3786752	Missense	CREBBP	c.4459C>T	p.His1487Tyr	1
chr16	3786731	Missense	CREBBP	c.4480C>A	p.Pro1494Thr	1
chr16	3786715	Missense	CREBBP	c.4496T>C	p.Leu1499Pro	1
chr16	3786707	Missense	CREBBP	c.4504T>A	p.Trp1502Arg	1
chr16	3786705	Missense	CREBBP	c.4506G>C	p.Trp1502Cys	1
chr16	3786704	Missense	CREBBP	c.4507T>A	p.Tyr1503Asn	1
chr16	3786703	Missense	CREBBP	c.4508A>T	p.Tyr1503Phe	1
chr16	3900644	Missense	CREBBP	c.452T>G	p.Leu151Arg	1
chr16	3786200	Missense	CREBBP	c.4565T>C	p.Ile1522Thr	1
chr16	3786119	Missense	CREBBP	c.4646T>C	p.Leu1549Ser	1
chr16	3786105	Nonsense	CREBBP	c.4660A>T	p.Lys1554*	1
chr16	3781832	Missense	CREBBP	c.4835A>G	p.Asn1612Ser	1
chr16	3781305	Missense	CREBBP	c.5060C>A	p.Ser1687Tyr	1
chr16	3779365	Nonsense	CREBBP	c.5683C>T	p.Gln1895*	1
chr16	3900513	Frameshift deletion	CREBBP	c.583del	p.His195Ilefs*3	1
chr16	3779031	Missense	CREBBP	c.6017A>G	p.Asn2006Ser	1
chr16	3778873	Missense	CREBBP	c.6175C>T	p.Pro2059Ser	1
chr16	3777730	Missense	CREBBP	c.7318G>A	p.Glu2440Lys	1
chr16	3860777	Nonsense	CREBBP	c.802G>T	p.Gly268*	1
chr16	3860746	Missense	CREBBP	c.833A>C	p.Gln278Pro	1
chrX	41205647	Missense	DDX3X	c.1481T>A	p.Ile494Asn	1
chrX	41205795	Missense	DDX3X	c.1535A>G	p.His512Arg	1
chrX	41205869	Missense	DDX3X	c.1609A>G	p.Asn537Asp	1
chrX	41200785	Missense	DDX3X	c.200A>C	p.Asp67Ala	1
chrX	41201988	Splice site mutation	DDX3X	c.444-2A>C	p.?	1
chrX	41202523	Missense	DDX3X	c.598T>A	p.Tyr200Asn	1
chrX	41202604	Missense	DDX3X	c.679G>A	p.Gly227Arg	1
chrX	41203341	Missense	DDX3X	c.824C>G	p.Thr275Arg	1
chrX	41203346	Missense	DDX3X	c.829G>C	p.Glu277Gln	1
chr22	41525943	Nonsense	EP300	c.1218T>A	p.Cys406*	1
chr22	41546183	Missense	EP300	c.2798C>T	p.Pro933Leu	1
chr22	41548259	Missense	EP300	c.3047G>A	p.Ser1016Asn	1
chr22	41553297	Nonsense	EP300	c.3386G>A	p.Trp1129*	1
chr22	41553403	Missense	EP300	c.3492T>G	p.Cys1164Trp	1
chr22	41565519	Missense	EP300	c.4185A>G	p.Ile1395Met	1
chr22	41565529	Missense	EP300	c.4195G>A	p.Asp1399Asn	1
chr22	41565532	Missense	EP300	c.4198A>T	p.Ser1400Cys	1
chr22	41566460	Missense	EP300	c.4337A>C	p.Tyr1446Ser	1
chr22	41566474	Missense	EP300	c.4351C>T	p.His1451Tyr	1
chr22	41566478	Missense	EP300	c.4355C>G	p.Pro1452Arg	1
chr22	41566522	Missense	EP300	c.4399T>A	p.Tyr1467Asn	1
chr22	41566522	Missense	EP300	c.4399T>G	p.Tyr1467Asp	1
chr22	41568504	Missense	EP300	c.4454A>T	p.Asp1485Val	1
chr22	41572334	Nonsense	EP300	c.4863C>A	p.Cys1621*	1
chr22	41574196	Missense	EP300	c.6481A>G	p.Met2161Val	1
chr22	41574205	Frameshift deletion	EP300	c.6490del	p.Gln2164Argfs*5	1
chr22	41574944	Missense	EP300	c.7229C>T	p.Thr2410Ile	1
chr22	41489103	Splice site mutation	EP300	c.94+1G>C	p.?	1
chr7	148515172	Frameshift insertion	EZH2	c.1037_1038insC	p.Glu346Aspfs*21	1
chr7	148512065	Missense	EZH2	c.1613C>T	p.Ser538Leu	1
chr7	148508729	Missense	EZH2	c.1935_1937delinsGTT	p.Tyr646Phe	1
chr7	148508728	Missense	EZH2	c.1936T>C	p.Tyr646His	1
chr7	148506440	Missense	EZH2	c.2072T>G	p.Phe691Cys	1
chr7	148506425	Missense	EZH2	c.2087T>A	p.Val696Glu	1
chr7	148504791	Missense	EZH2	c.2203C>A	p.Gln735Lys	1
chr7	148525862	Missense	EZH2	c.595A>G	p.Lys199Glu	1
chr7	148516779	Nonframeshift deletion	EZH2	c.908_910del	p.Ser303del	1
chr10	90750653	Missense	FAS	c.20T>C	p.Leu7Pro	1
chr10	90767504	Missense	FAS	c.244T>C	p.Cys82Arg	1
chr10	90770573	Splice site mutation	FAS	c.568+1G>T	p.?	1
chr10	90771762	Frameshift insertion	FAS	c.576_577insTT	p.Lys193Leufs*24	1
chr10	90771840	Splice site mutation	FAS	c.651+2T>A	p.?	1
chr10	90773113	Frameshift insertion	FAS	c.665dupT	p.Asn223Lysfs*4	1
chr10	90773119	Nonsense	FAS	c.671T>A	p.Leu224*	1
chr10	90773126	Splice site mutation	FAS	c.676+2T>C	p.?	1
chr10	90773126	Splice site mutation	FAS	c.676+2T>G	p.?	1
chr10	90773897	Missense	FAS	c.698T>A	p.Ile233Asn	1
chr10	90773917	Missense	FAS	c.718A>G	p.Met240Val	1
chr10	90773918	Frameshift insertion	FAS	c.719dup	p.Met240Ilefs*7	1
chr10	90773924	Frameshift insertion	FAS	c.725dup	p.Ser243Lysfs*4	1
chr10	90773947	Nonsense	FAS	c.748C>T	p.Arg250*	1
chr10	90773978	Missense	FAS	c.779A>G	p.Asp260Gly	1
chr10	90773979	Missense	FAS	c.780T>A	p.Asp260Glu	1
chr10	90773991	Missense	FAS	c.792T>A	p.Asn264Lys	1
chr4	153247288	Missense	FBXW7	c.1514G>T	p.Arg505Leu	1
chr4	153244137	Missense	FBXW7	c.2020C>T	p.Arg674Trp	1
chr4	153332654	Missense	FBXW7	c.302A>T	p.Asp101Val	1
chr17	63052612	Missense	GNA13	c.100A>G	p.Ile34Val	1
chr17	63052611	Missense	GNA13	c.101T>C	p.Ile34Thr	1
chr17	63052606	Nonsense	GNA13	c.106A>T	p.Lys36*	1
chr17	63010429	Frameshift deletion	GNA13	c.1079del	p.Arg360Leufs*3	1
chr17	63052533	Missense	GNA13	c.179G>T	p.Gly60Val	1
chr17	63052530	Missense	GNA13	c.182A>C	p.Lys61Thr	1
chr17	63052524	Missense	GNA13	c.188C>T	p.Thr63Ile	1
chr17	63052450	Missense	GNA13	c.262A>T	p.Ile88Phe	1
chr17	63052428	Splice site mutation	GNA13	c.283+1G>A	p.?	1
chr17	63049618	Splice site mutation	GNA13	c.510+2T>A	p.?	1
chr17	63010925	Frameshift deletion	GNA13	c.566_570del	p.Tyr189Serfs*18	1
chr17	63010934	Nonsense	GNA13	c.575_577delinsTAT	p.Ser192_Gln193delinsLeu	1
chr17	63010844	Missense	GNA13	c.665A>G	p.Asp222Gly	1
chr17	63010712	Frameshift insertion	GNA13	c.795_796dup	p.Thr266Ilefs*5	1
chr17	63052627	Missense	GNA13	c.85C>G	p.Arg29Gly	1
chr17	63010578	Nonsense	GNA13	c.931G>T	p.Glu311*	1
chr1	23885761	Frameshift deletion	ID3	c.124_140del	p.Asp42Leufs*18	1
chr1	23885777	Nonsense	ID3	c.141C>A	p.Cys47*	1
chr1	23885752	Missense	ID3	c.166C>G	p.Pro56Ala	1
chr1	23885752	Missense	ID3	c.166C>T	p.Pro56Ser	1
chr1	23885709	Missense	ID3	c.209T>C	p.Leu70Pro	1
chr1	23885625	Missense	ID3	c.293C>T	p.Pro98Leu	1
chr1	23885617	Splice site mutation	ID3	c.300+1G>A	p.?	1
chr1	23885502	Missense	ID3	c.309C>C	p.Glu103Asp	1
chr1	23885474	Missense	ID3	c.337G>A	p.Asp113Asn	1
chr1	23885874	Missense	ID3	c.44G>A	p.Cys15Tyr	1
chr6	393252	Missense	IRF4	c.100A>G	p.Ser34Gly	1
chr6	393162	Missense	IRF4	c.10G>A	p.Glu4Lys	1
chr6	405075	Missense	IRF4	c.1157G>A	p.Cys386Tyr	1
chr6	393277	Nonsense	IRF4	c.125_126delinsAA	p.Trp42*	1
chr6	393284	Missense	IRF4	c.132C>G	p.Asn44Lys	1
chr6	393297	Frameshift deletion	IRF4	c.145_170del	p.Ile49Glyfs*21	1
chr6	393304	Missense	IRF4	c.152G>A	p.Arg51His	1
chr6	393317	Missense	IRF4	c.165G>C	p.Lys55Asn	1
chr6	393322	Missense	IRF4	c.170C>T	p.Ala57Val	1
chr6	393324	Missense	IRF4	c.172_173delinsAA	p.Gly58Asn	1
chr6	393324	Missense	IRF4	c.172G>T	p.Gly58Cys	1
chr6	393332	Missense	IRF4	c.180G>C	p.Gln60His	1
chr6	394876	Missense	IRF4	c.272C>G	p.Pro91Arg	1
chr6	394888	Missense	IRF4	c.284C>T	p.Thr95Met	1
chr6	394900	Missense	IRF4	c.296G>C	p.Cys99Ser	1
chr6	394903	Missense	IRF4	c.299C>T	p.Ala100Val	1
chr6	393181	Missense	IRF4	c.29G>A	p.Gly10Glu	1
chr6	394910	Missense	IRF4	c.306C>G	p.Asn102Lys	1
chr6	394912	Missense	IRF4	c.308A>G	p.Lys103Arg	1
chr6	394942	Missense	IRF4	c.338G>A	p.Arg113Gln	1
chr6	394945	Missense	IRF4	c.341G>A	p.Ser114Asn	1
chr6	393190	Missense	IRF4	c.38G>A	p.Gly13Asp	1
chr6	393206	Missense	IRF4	c.54C>A	p.Ser18Arg	1
chr6	393206	Missense	IRF4	c.54C>G	p.Ser18Arg	1
chr6	393208	Missense	IRF4	c.56G>A	p.Cys19Tyr	1
chr6	393222	Missense	IRF4	c.70C>G	p.Leu24Val	1
chr6	393159	Missense	IRF4	c.7C>G	p.Leu3Val	1
chr6	393238	Missense	IRF4	c.86T>G	p.Ile29Ser	1
chr19	16437823	Missense	KLF2	c.1049A>C	p.His350Pro	1
chr19	16436079	Missense	KLF2	c.128G>A	p.Ser43Asn	1
chr19	16435750	Missense	KLF2	c.16C>T	p.Pro6Ser	1
chr19	16435736	Startloss	KLF2	c.2T>C	p.Met1Thr	1
chr19	16436511	Missense	KLF2	c.560C>T	p.Pro187Leu	1
chr19	16436514	Missense	KLF2	c.563G>T	p.Gly188Val	1
chr19	16436603	Missense	KLF2	c.652G>A	p.Ala218Thr	1
chr19	16436625	Missense	KLF2	c.674C>T	p.Ala225Val	1
chr19	16436656	Frameshift insertion	KLF2	c.711dup	p.Ala238Argfs*62	1
chr19	16436672	Missense	KLF2	c.721G>C	p.Gly241Arg	1
chr19	16436673	Complex mutation	KLF2	c.722_724delinsTTG	p.Gly241_Leu242delinsValVal	1
chr19	16436675	Missense	KLF2	c.724C>T	p.Leu242Phe	1
chr19	16436678	Missense	KLF2	c.727C>G	p.Leu243Val	1
chr19	16436678	Missense	KLF2	c.727C>T	p.Leu243Phe	1
chr19	16436682	Missense	KLF2	c.731C>T	p.Thr244Met	1
chr19	16436687	Missense	KLF2	c.736_737delinsTT	p.Pro246Phe	1
chr19	16436696	Missense	KLF2	c.745C>T	p.Pro249Ser	1
chr19	16436705	Missense	KLF2	c.754C>G	p.Leu252Val	1
chr19	16436720	Missense	KLF2	c.769C>G	p.Pro257Ala	1
chr19	16436750	Missense	KLF2	c.799A>C	p.Lys267Gln	1
chr19	16436753	Missense	KLF2	c.802C>A	p.Arg268Ser	1
chr19	16436753	Missense	KLF2	c.802C>G	p.Arg268Gly	1
chr19	16436753	Missense	KLF2	c.802C>T	p.Arg268Cys	1
chr19	16436813	Missense	KLF2	c.862C>A	p.His288Asn	1
chr19	16436814	Missense	KLF2	c.863A>G	p.His288Arg	1
chr19	16436814	Missense	KLF2	c.863A>T	p.His288Leu	1
chr19	16436818	Frameshift deletion	KLF2	c.867_873del	p.Lys290Ilefs*60	1
chr19	16436821	Missense	KLF2	c.870G>C	p.Lys290Asn	1
chr19	16436822	Missense	KLF2	c.871G>A	p.Ala291Thr	1
chr19	16436823	Missense	KLF2	c.872C>T	p.Ala291Val	1
chr19	16436831	Missense	KLF2	c.880C>T	p.Arg294Cys	1
chr19	16436837	Missense	KLF2	c.886C>T	p.His296Tyr	1
chr19	16437681	Nonframeshift deletion	KLF2	c.907_912del	p.His303_Cys304del	1
chr19	16437683	Missense	KLF2	c.909C>G	p.His303Gln	1
chr19	16436045	Missense	KLF2	c.94C>T	p.Pro32Ser	1
chr19	16437735	Missense	KLF2	c.961C>T	p.Arg321Cys	1
chr12	49431136	Missense	KMT2D	c.10003C>T	p.Pro3335Ser	1
chr12	49431114	Missense	KMT2D	c.10025G>A	p.Arg3342His	1
chr12	49431070	Missense	KMT2D	c.10069C>G	p.Leu3357Val	1
chr12	49431031	Nonsense	KMT2D	c.10108C>T	p.Gln3370*	1
chr12	49430941	Nonsense	KMT2D	c.10198C>T	p.Gln3400*	1
chr12	49428376	Complex mutation	KMT2D	c.10431_10440+1del	p.?	1
chr12	49428052	Nonsense	KMT2D	c.10538G>A	p.Trp3513*	1
chr12	49428038	Nonsense	KMT2D	c.10552C>T	p.Gln3518*	1
chr12	49428035	Nonsense	KMT2D	c.10555C>T	p.Gln3519*	1
chr12	49427930	Missense	KMT2D	c.10660C>T	p.Arg3554Cys	1
chr12	49446744	Nonsense	KMT2D	c.1066C>T	p.Gln356*	1
chr12	49427848	Splice site mutation	KMT2D	c.10740+2T>G	p.?	1
chr12	49427369	Nonsense	KMT2D	c.11119C>T	p.Arg3707*	1
chr12	49427261	Nonsense	KMT2D	c.11227C>T	p.Gln3743*	1
chr12	49427252	Missense	KMT2D	c.11236C>A	p.His3746Asn	1
chr12	49427072	Nonsense	KMT2D	c.11416C>T	p.Gln3806*	1
chr12	49427057	Nonsense	KMT2D	c.11431C>T	p.Gln3811*	1
chr12	49426777	Missense	KMT2D	c.11711A>T	p.Gln3904Leu	1
chr12	49426771	Missense	KMT2D	c.11717T>A	p.Leu3906Gln	1
chr12	49426640	Nonsense	KMT2D	c.11848C>T	p.Gln3950*	1
chr12	49426508	Nonsense	KMT2D	c.11980C>T	p.Gln3994*	1
chr12	49426214	Nonsense	KMT2D	c.12274C>T	p.Gln4092*	1
chr12	49426136	Nonsense	KMT2D	c.12352C>T	p.Gln4118*	1
chr12	49426119	Frameshift insertion	KMT2D	c.12368_12372dup	p.Ser4125Hisfs*19	1
chr12	49446187	Missense	KMT2D	c.1279G>A	p.Glu427Lys	1
chr12	49425502	Frameshift deletion	KMT2D	c.12986_13010del	p.Gln4329Leufs*47	1
chr12	49425448	Frameshift deletion	KMT2D	c.13040_13041delAG	p.Gln4347Argfs*24	1
chr12	49425442	Frameshift deletion	KMT2D	c.13046del	p.Pro4349Glnfs*35	1
chr12	49425349	Frameshift deletion	KMT2D	c.13139del	p.Pro4380Glnfs*4	1
chr12	49425329	Nonsense	KMT2D	c.13159C>T	p.Gln4387*	1
chr12	49424062	Splice site mutation	KMT2D	c.13189+1G>A	p.?	1
chr12	49425034	Frameshift deletion	KMT2D	c.13454del	p.Ala4485Valfs*34	1
chr12	49424771	Nonsense	KMT2D	c.13576C>T	p.Gln4526*	1
chr12	49424493	Frameshift deletion	KMT2D	c.13727_13728del	p.Phe4576Cysfs*29	1
chr12	49424452	Frameshift insertion	KMT2D	c.13768_13771dup	p.Leu4591Profs*16	1
chr12	49423209	Frameshift deletion	KMT2D	c.14050_14051del	p.Pro4684Serfs*5	1
chr12	49423183	Splice site mutation	KMT2D	c.14075+1G>A	p.?	1
chr12	49422877	Frameshift deletion	KMT2D	c.14216_14217del	p.Pro4739Argfs*42	1
chr12	49421811	Missense	KMT2D	c.14496G>C	p.Lys4832Asn	1
chr12	49421653	Missense	KMT2D	c.14576A>C	p.Gln4859Pro	1
chr12	49420877	Frameshift insertion	KMT2D	c.14870_14871dup	p.Ser4958Asnfs*38	1
chr12	49420871	Nonsense	KMT2D	c.14878C>T	p.Arg4960*	1
chr12	49445968	Nonsense	KMT2D	c.1497_1498delinsTT	p.Glu499_Glu500delinsAsp*	1
chr12	49420688	Nonsense	KMT2D	c.15061C>T	p.Arg5021*	1
chr12	49445957	Frameshift deletion	KMT2D	c.1507_1508del	p.Leu503Valfs*5	1
chr12	49420670	Nonsense	KMT2D	c.15079C>T	p.Arg5027*	1
chr12	49420661	Missense	KMT2D	c.15088C>T	p.Arg5030Cys	1
chr12	49420622	Frameshift deletion	KMT2D	c.15127del	p.Thr5043Leufs*8	1
chr12	49420606	Missense	KMT2D	c.15143G>A	p.Arg5048His	1
chr12	49420565	Missense	KMT2D	c.15184T>C	p.Cys5062Arg	1
chr12	49420400	Missense	KMT2D	c.15349T>C	p.Cys5117Arg	1
chr12	49420351	Missense	KMT2D	c.15398G>A	p.Cys5133Tyr	1
chr12	49420288	Missense	KMT2D	c.15461G>A	p.Arg5154Gln	1
chr12	49420202	Frameshift deletion	KMT2D	c.15547del	p.Val5184Cysfs*59	1
chr12	49420076	Missense	KMT2D	c.15673C>T	p.Arg5225Cys	1
chr12	49420028	Missense	KMT2D	c.15721T>C	p.Phe5241Leu	1
chr12	49418718	Missense	KMT2D	c.15796C>T	p.Arg5266Cys	1
chr12	49418587	Splice site mutation	KMT2D	c.15921+2_15921+5del	p.?	1
chr12	49416133	Nonsense	KMT2D	c.16342C>T	p.Arg5448*	1
chr12	49416088	Nonsense	KMT2D	c.16383_16386dup	p.Ala5463*	1
chr12	49415905	Missense	KMT2D	c.16442G>T	p.Cys5481Phe	1
chr12	49448683	Missense	KMT2D	c.176G>A	p.Ser59Asn	1
chr12	49445651	Frameshift deletion	KMT2D	c.1814_1815del	p.Glu605Valfs*8	1
chr12	49445437	Nonsense	KMT2D	c.2029G>T	p.Glu677*	1
chr12	49445261	Nonsense	KMT2D	c.2205C>A	p.Cys735*	1
chr12	49444960	Frameshift insertion	KMT2D	c.2506dup	p.Gln836Profs*3	1
chr12	49444898	Missense	KMT2D	c.2568G>C	p.Glu856Asp	1
chr12	49444863	Nonsense	KMT2D	c.2603_2604insA	p.Glu869*	1
chr12	49444810	Missense	KMT2D	c.2656C>A	p.Pro886Thr	1
chr12	49444804	Frameshift deletion	KMT2D	c.2662del	p.Glu888Asnfs*42	1
chr12	49444377	Nonsense	KMT2D	c.2994del	p.Met999*	1
chr12	49444310	Missense	KMT2D	c.3061C>A	p.Pro1021Thr	1
chr12	49443617	Nonsense	KMT2D	c.3754C>T	p.Arg1252*	1
chr12	49448310	Splice site mutation	KMT2D	c.400+1G>A	p.?	1
chr12	49448189	Nonsense	KMT2D	c.411G>A	p.Trp137*	1
chr12	49441854	Splice site mutation	KMT2D	c.4132-2A>G	p.?	1
chr12	49441791	Nonsense	KMT2D	c.4193C>A	p.Ser1398*	1
chr12	49441762	Frameshift deletion	KMT2D	c.4222del	p.Cys1408Valfs*9	1
chr12	49440545	Nonsense	KMT2D	c.4265G>A	p.Trp1422*	1
chr12	49440538	Nonframeshift deletion	KMT2D	c.4270_4272del	p.Cys1424del	1
chr12	49440476	Missense	KMT2D	c.4334G>C	p.Cys1445Ser	1
chr12	49440442	Frameshift deletion	KMT2D	c.4363_4367del	p.Tyr1455Profs*34	1
chr12	49440403	Nonsense	KMT2D	c.4407G>A	p.Trp1469*	1
chr12	49440083	Nonsense	KMT2D	c.4543del	p.Val1515*	1
chr12	49440056	Missense	KMT2D	c.4570C>T	p.Arg1524Cys	1
chr12	49439859	Missense	KMT2D	c.4682T>G	p.Val1561Gly	1
chr12	49439855	Frameshift insertion	KMT2D	c.4685dup	p.Pro1563Alafs*40	1
chr12	49438673	Nonsense	KMT2D	c.4817C>A	p.Ser1606*	1
chr12	49437995	Nonsense	KMT2D	c.5176C>T	p.Gln1726*	1
chr12	49437701	Nonsense	KMT2D	c.5269C>T	p.Arg1757*	1
chr12	49437450	Nonsense	KMT2D	c.5435C>G	p.Ser1812*	1
chr12	49436954	Missense	KMT2D	c.5549G>A	p.Gly1850Asp	1
chr12	49436599	Nonsense	KMT2D	c.5707C>T	p.Arg1903*	1
chr12	49447843	Nonsense	KMT2D	c.591C>A	p.Cys197*	1
chr12	49435705	Frameshift insertion	KMT2D	c.6177dup	p.Tyr2060Leufs*8	1
chr12	49435283	Frameshift deletion	KMT2D	c.6257_6269del	p.Lys2086Argfs*4	1
chr12	49435255	Missense	KMT2D	c.6298C>G	p.Pro2100Ala	1
chr12	49435176	Missense	KMT2D	c.6377T>A	p.Ile2126Asn	1
chr12	49434958	Missense	KMT2D	c.6595T>C	p.Tyr2199His	1
chr12	49434905	Frameshift deletion	KMT2D	c.6648del	p.Arg2217Valfs*47	1
chr12	49447415	Missense	KMT2D	c.683G>A	p.Arg228His	1
chr12	49434181	Nonsense	KMT2D	c.7372C>T	p.Gln2458*	1
chr12	49434148	Missense	KMT2D	c.7405C>T	p.Pro2469Ser	1
chr12	49447333	Nonsense	KMT2D	c.765C>A	p.Cys255*	1
chr12	49433857	Missense	KMT2D	c.7696T>C	p.Phe2566Leu	1
chr12	49433322	Nonframeshift insertion	KMT2D	c.8116_8124dup	p.Thr2706_Ala2708dup	1
chr12	49433247	Nonsense	KMT2D	c.8200C>T	p.Arg2734*	1
chr12	49433060	Nonsense	KMT2D	c.8311C>T	p.Arg2771*	1
chr12	49433047	Frameshift deletion	KMT2D	c.8324del	p.Pro2775Hisfs*12	1
chr12	49433006	Frameshift deletion	KMT2D	c.8365del	p.Arg2789Glyfs*4	1
chr12	49432708	Nonsense	KMT2D	c.8431C>T	p.Gln2811*	1
chr12	49432671	Missense	KMT2D	c.8468C>T	p.Ala2823Val	1
chr12	49432209	Missense	KMT2D	c.8930A>G	p.Asn2977Ser	1
chr12	49432200	Missense	KMT2D	c.8939C>T	p.Ala2980Val	1
chr12	49431655	Missense	KMT2D	c.9484G>A	p.Gly3162Ser	1
chr12	49431585	Missense	KMT2D	c.9554T>A	p.Phe3185Tyr	1
chr12	49431405	Nonsense	KMT2D	c.9734T>G	p.Leu3245*	1
chr12	49431330	Frameshift insertion	KMT2D	c.9809dup	p.Leu3270Phefs*31	1
chr12	49431307	Nonsense	KMT2D	c.9832C>T	p.Gln3278*	1
chr12	49431205	Nonsense	KMT2D	c.9934C>T	p.Gln3312*	1
chr12	49431181	Missense	KMT2D	c.9958G>A	p.Ala3320Thr	1
chr12	25398284	Missense	KRAS	c.35G>C	p.Gly12Ala	1
chr12	25398284	Missense	KRAS	c.35G>T	p.Gly12Val	1
chr12	25398281	Missense	KRAS	c.38G>A	p.Gly13Asp	1
chr12	25398255	Missense	KRAS	c.64C>A	p.Gln22Lys	1
chr15	66727441	missense	MAP2K1	c.157T>G	p.Phe53Val	1
chr15	66727442	missense	MAP2K1	c.158T>A	p.Phe53Tyr	1
chr15	66727443	Missense	MAP2K1	c.159T>G	p.Phe53Leu	1
chr15	66729175	missense	MAP2K1	c.383G>T	p.Gly128Val	1
chr19	19261535	Missense	MEF2B	c.10A>G	p.Lys4Glu	1
chr19	19256606	Nonsense	MEF2B	c.1107G>T	p.*369Tyr	1
chr19	19261529	Frameshift deletion	MEF2B	c.16del	p.Ile6Serfs*14	1
chr19	19261528	Missense	MEF2B	c.17T>A	p.Ile6Asn	1
chr19	19260103	Missense	MEF2B	c.190C>A	p.Arg64Ser	1
chr19	19260096	Frameshift insertion	MEF2B	c.197_203dup	p.Lys68Asnfs*18	1
chr19	19261544	Startloss	MEF2B	c.1A>G	p.Met1Val	1
chr19	19260093	Missense	MEF2B	c.200T>C	p.Leu67Pro	1
chr19	19260073	Nonsense	MEF2B	c.220G>T	p.Glu74*	1
chr19	19260066	Missense	MEF2B	c.227A>G	p.His76Arg	1
chr19	19260057	Missense	MEF2B	c.236G>A	p.Arg79His	1
chr19	19261522	Missense	MEF2B	c.23T>A	p.Ile8Asn	1
chr19	19260050	Missense	MEF2B	c.243C>A	p.Asn81Lys	1
chr19	19257994	Splice site mutation	MEF2B	c.394-2A>C	p.?	1
chr19	19257896	Nonsense	MEF2B	c.490C>T	p.Gln164*	1
chr19	19260226	Missense	MEF2B	c.67A>G	p.Lys23Glu	1
chr19	19260223	Missense	MEF2B	c.70C>T	p.Arg24Trp	1
chr19	19260216	Missense	MEF2B	c.77T>A	p.Phe26Tyr	1
chr19	19260215	Missense	MEF2B	c.78C>A	p.Phe26Leu	1
chr19	19256824	Nonsense	MEF2B	c.889C>T	p.Arg297*	1
chr19	19260204	Frameshift deletion	MEF2B	c.89_101del	p.Lys30Serfs*2	1
chr8	128750563	Missense	MYC	c.100G>A	p.Val34Met	1
chr8	128752894	Missense	MYC	c.1055G>A	p.Ser352Asn	1
chr8	128752916	Missense	MYC	c.1077C>G	p.Ser359Arg	1
chr8	128752960	Missense	MYC	c.1121A>G	p.His374Arg	1
chr8	128753002	Missense	MYC	c.1163G>A	p.Ser388Asn	1
chr8	128750595	Missense	MYC	c.132G>C	p.Glu44Asp	1
chr8	128753192	Missense	MYC	c.1353C>G	p.Asn451Lys	1
chr8	128750621	Missense	MYC	c.158G>T	p.Ser53Ile	1
chr8	128750626	Missense	MYC	c.163C>A	p.Leu55Met	1
chr8	128750630	Nonframeshift deletion	MYC	c.167_178del	p.Gln56_Ala59del	1
chr8	128748856	Missense	MYC	c.17T>C	p.Val6Ala	1
chr8	128748840	Startloss	MYC	c.1C>G	p.?	1
chr8	128748860	Nonsense	MYC	c.21_22delinsTT	p.Glu8*	1
chr8	128750676	Nonframeshift insertion	MYC	c.213_214insATG	p.Leu71_Pro72insMet	1
chr8	128750677	Missense	MYC	c.214C>G	p.Pro72Ala	1
chr8	128750686	Missense	MYC	c.223C>T	p.Pro75Ser	1
chr8	128750695	Missense	MYC	c.232C>T	p.Pro78Ser	1
chr8	128750700	Missense	MYC	c.237C>G	p.Ser79Arg	1
chr8	128750702	Missense	MYC	c.239G>T	p.Arg80Leu	1
chr8	128750705	Missense	MYC	c.242G>A	p.Arg81His	1
chr8	128750744	Missense	MYC	c.281C>T	p.Pro94Leu	1
chr8	128750761	Missense	MYC	c.298G>A	p.Asp100Asn	1
chr8	128748841	Missense	MYC	c.2T>C	p.Leu1Pro	1
chr8	128750766	Missense	MYC	c.303C>G	p.Asn101Lys	1
chr8	128750783	Missense	MYC	c.320G>C	p.Ser107Thr	1
chr8	128750811	Complex mutation	MYC	c.348_349delinsAA	p.Met116_Val117delinsIleMet	1
chr8	128750820	Missense	MYC	c.357G>C	p.Glu119Asp	1
chr8	128750830	Missense	MYC	c.367G>A	p.Gly123Arg	1
chr8	128750831	Missense	MYC	c.368G>A	p.Gly123Glu	1
chr8	128750889	Missense	MYC	c.426C>G	p.Asn142Lys	1
chr8	128750921	Missense	MYC	c.458T>C	p.Phe153Ser	1
chr8	128750921	Missense	MYC	c.458T>G	p.Phe153Cys	1
chr8	128750935	Nonframeshift insertion	MYC	c.472_480dup	p.Lys158_Val160dup	1
chr8	128750941	Missense	MYC	c.478G>A	p.Val160Ile	1
chr8	128750941	Missense	MYC	c.478G>C	p.Val160Leu	1
chr8	128751023	Missense	MYC	c.506C>T	p.Ser187Phe	1
chr8	128751020	Missense	MYC	c.557G>A	p.Cys186Tyr	1
chr8	128751023	Missense	MYC	c.560C>G	p.Ser187Cys	1
chr8	128750525	Missense	MYC	c.62G>A	p.Ser21Asn	1
chr8	128750525	Missense	MYC	c.62G>C	p.Ser21Thr	1
chr8	128751097	Missense	MYC	c.634T>A	p.Tyr212Asn	1
chr8	128751113	Missense	MYC	c.650G>T	p.Ser217Ile	1
chr8	128751116	Missense	MYC	c.653G>C	p.Ser218Thr	1
chr8	128751149	Missense	MYC	c.686G>A	p.Ser229Asn	1
chr8	128751160	Missense	MYC	c.697C>G	p.Pro233Ala	1
chr8	128751178	Missense	MYC	c.715C>T	p.Leu239Phe	1
chr8	128751199	Missense	MYC	c.736C>T	p.Pro246Ser	1
chr8	128751200	Missense	MYC	c.737C>G	p.Pro246Arg	1
chr8	128751210	Missense	MYC	c.747C>A	p.Ser249Arg	1
chr8	128751217	Missense	MYC	c.754C>A	p.Pro252Thr	1
chr8	128751217	Missense	MYC	c.754C>G	p.Pro252Ala	1
chr8	128751251	Missense	MYC	c.788C>A	p.Thr263Asn	1
chr8	128751254	Missense	MYC	c.791G>A	p.Ser264Asn	1
chr8	128751255	Missense	MYC	c.792C>A	p.Ser264Arg	1
chr8	128751259	Missense	MYC	c.796G>A	p.Asp266Asn	1
chr8	128752647	Missense	MYC	c.808G>A	p.Glu270Lys	1
chr8	128752723	Missense	MYC	c.884G>A	p.Gly295Glu	1
chr8	128752753	Missense	MYC	c.914C>G	p.Pro305Arg	1
chr8	128752802	Missense	MYC	c.963G>C	p.Gln321His	1
chr3	38181415	Missense	MYD88	c.428A>C	p.Gln143Pro	1
chr3	38181415	Missense	MYD88	c.428A>G	p.Gln143Arg	1
chr3	38182629	Nonframeshift deletion	MYD88	c.782_790del	p.His261_Lys263del	1
chr3	38182638	Missense	MYD88	c.791G>A	p.Arg264Gln	1
chr3	38182649	Missense	MYD88	c.802A>G	p.Ile268Val	1
chr6	44232761	Frameshift deletion	NFKBIE	c.737del	p.Pro246Leufs*22	1
chr6	44232759	Nonsense	NFKBIE	c.742C>T	p.Gln248*	1
chr9	139390655	Frameshift insertion	NOTCH1	c.7535dup	p.Ser2513Valfs*3	1
chr1	120468049	Missense	NOTCH2	c.4390G>T	p.Ala1464Ser	1
chr1	120458492	Nonsense	NOTCH2	c.6853C>T	p.Gln2285*	1
chr1	120458477	Nonsense	NOTCH2	c.6868G>T	p.Glu2290*	1
chr1	120458436	Frameshift insertion	NOTCH2	c.6909dup	p.Ile2304Hisfs*9	1
chr1	120458396	Nonsense	NOTCH2	c.6949C>T	p.Gln2317*	1
chr1	120458114	Frameshift deletion	NOTCH2	c.7231del	p.Glu2411Serfs*5	1
chr1	115256528	Missense	NRAS	c.183A>T	p.Gln61His	1
chr1	115258747	Missense	NRAS	c.35G>A	p.Gly12Asp	1
chr6	37138580	Missense	PIM1	c.114_115delinsTA	p.Gln39Lys	1
chr6	37138583	Complex mutation	PIM1	c.117_118delinsCA	p.Gln39_Val40delinsHisMet	1
chr6	37138362	Missense	PIM1	c.11C>G	p.Ser4Cys	1
chr6	37138602	Missense	PIM1	c.136A>T	p.Ser46Cys	1
chr6	37138364	Nonsense	PIM1	c.13A>T	p.Lys5*	1
chr6	37138609	Missense	PIM1	c.143G>C	p.Gly48Ala	1
chr6	37138615	Missense	PIM1	c.149G>A	p.Gly50Asp	1
chr6	37138625	Nonsense	PIM1	c.159C>G	p.Tyr53*	1
chr6	37138636	Missense	PIM1	c.170G>A	p.Arg57His	1
chr6	37138642	Missense	PIM1	c.176C>G	p.Ser59Cys	1
chr6	37138649	Missense	PIM1	c.183C>G	p.Asn61Lys	1
chr6	37138769	Missense	PIM1	c.202C>A	p.His68Asn	1
chr6	37138769	Missense	PIM1	c.202C>G	p.His68Asp	1
chr6	37138793	Missense	PIM1	c.226G>T	p.Asp76Tyr	1
chr6	37138799	Missense	PIM1	c.232G>A	p.Gly78Arg	1
chr6	37138802	Missense	PIM1	c.235_237delinsAAA	p.Glu79Lys	1
chr6	37138803	Frameshift deletion	PIM1	c.237del	p.Glu79Aspfs*15	1
chr6	37138806	Missense	PIM1	c.239T>A	p.Leu80Gln	1
chr6	37138808	Splice site mutation	PIM1	c.240+1G>A	p.?	1
chr6	37138900	Splice site mutation	PIM1	c.241-1G>A	p.?	1
chr6	37138900	Splice site mutation	PIM1	c.241-1G>C	p.?	1
chr6	37138901	Missense	PIM1	c.241C>A	p.Pro81Thr	1
chr6	37138906	Frameshift deletion	PIM1	c.246_258del	p.Gly83Profs*7	1
chr6	37138908	Frameshift deletion	PIM1	c.248_249del	p.Gly83Aspfs*22	1
chr6	37138908	Missense	PIM1	c.248G>T	p.Gly83Val	1
chr6	37138911	Missense	PIM1	c.251C>G	p.Thr84Ser	1
chr6	37138913	Missense	PIM1	c.253C>G	p.Arg85Gly	1
chr6	37138916	Missense	PIM1	c.256G>A	p.Val86Met	1
chr6	37138916	Missense	PIM1	c.256G>C	p.Val86Leu	1
chr6	37138928	Missense	PIM1	c.268G>A	p.Val90Met	1
chr6	37138945	Missense	PIM1	c.285G>T	p.Lys95Asn	1
chr6	37138946	Missense	PIM1	c.286G>C	p.Val96Leu	1
chr6	37138379	Missense	PIM1	c.28G>C	p.Ala10Pro	1
chr6	37138950	Missense	PIM1	c.290_291delinsAT	p.Ser97Asn	1
chr6	37138953	Missense	PIM1	c.293C>T	p.Ser97Leu	1
chr6	37138955	Missense	PIM1	c.295G>A	p.Gly99Ser	1
chr6	37138955	Missense	PIM1	c.295G>C	p.Gly99Arg	1
chr6	37138956	Missense	PIM1	c.296G>C	p.Gly99Ala	1
chr6	37138959	Missense	PIM1	c.299T>G	p.Phe100Cys	1
chr6	37138971	Missense	PIM1	c.311T>C	p.Ile104Thr	1
chr6	37138976	Missense	PIM1	c.316C>G	p.Leu106Val	1
chr6	37138976	Missense	PIM1	c.316C>T	p.Leu106Phe	1
chr6	37138977	Missense	PIM1	c.317T>G	p.Leu106Arg	1
chr6	37138987	Missense	PIM1	c.327G>C	p.Trp109Cys	1
chr6	37139004	Missense	PIM1	c.344G>A	p.Ser115Asn	1
chr6	37139007	Missense	PIM1	c.347T>C	p.Phe116Ser	1
chr6	37139012	Missense	PIM1	c.352C>G	p.Leu118Val	1
chr6	37139017	Missense	PIM1	c.357C>G	p.Ile119Met	1
chr6	37139030	Missense	PIM1	c.370G>A	p.Glu124Lys	1
chr6	37139032	Missense	PIM1	c.372G>T	p.Glu124Asp	1
chr6	37139033	Missense	PIM1	c.373C>A	p.Pro125Thr	1
chr6	37139038	Missense	PIM1	c.378_379delinsAG	p.Gln127Glu	1
chr6	37139038	Nonsense	PIM1	c.378_379delinsAT	p.Gln127*	1
chr6	37139038	Nonsense	PIM1	c.378_379delinsTT	p.Gln127*	1
chr6	37139039	Missense	PIM1	c.379C>G	p.Gln127Glu	1
chr6	37139040	Frameshift insertion	PIM1	c.380_408dup	p.Gly137Lysfs*147	1
chr6	37139045	Missense	PIM1	c.385C>T	p.Leu129Phe	1
chr6	37139048	Missense	PIM1	c.388T>C	p.Phe130Leu	1
chr6	37139061	Missense	PIM1	c.401C>G	p.Thr134Arg	1
chr6	37139063	Missense	PIM1	c.403G>C	p.Glu135Gln	1
chr6	37139067	Missense	PIM1	c.407_408delinsAA	p.Arg136Lys	1
chr6	37139072	Missense	PIM1	c.412G>A	p.Ala138Thr	1
chr6	37139078	Nonsense	PIM1	c.418C>T	p.Gln140*	1
chr6	37139081	Missense	PIM1	c.421G>C	p.Glu141Gln	1
chr6	37139084	Missense	PIM1	c.424G>C	p.Glu142Gln	1
chr6	37139086	Missense	PIM1	c.426G>T	p.Glu142Asp	1
chr6	37139087	Missense	PIM1	c.427C>G	p.Leu143Val	1
chr6	37139098	Missense	PIM1	c.438C>A	p.Ser146Arg	1
chr6	37139098	Missense	PIM1	c.438C>G	p.Ser146Arg	1
chr6	37139107	Missense	PIM1	c.447G>C	p.Trp149Cys	1
chr6	37139108	Nonsense	PIM1	c.448C>T	p.Gln150*	1
chr6	37139111	Missense	PIM1	c.451_453delinsTTA	p.Val151Leu	1
chr6	37139114	Missense	PIM1	c.454C>G	p.Leu152Val	1
chr6	37139117	Missense	PIM1	c.457G>C	p.Glu153Gln	1
chr6	37139128	Nonframeshift deletion	PIM1	c.468_473del	p.Cys158_His159del	1
chr6	37138397	Missense	PIM1	c.46C>G	p.Pro16Ala	1
chr6	37139135	Frameshift insertion	PIM1	c.475_490dup	p.Leu164Profs*50	1
chr6	37139140	Missense	PIM1	c.480C>A	p.Asn160Lys	1
chr6	37139142	Missense	PIM1	c.482G>T	p.Cys161Phe	1
chr6	37139146	Missense	PIM1	c.486_487delinsAA	p.Val163Met	1
chr6	37139156	Missense	PIM1	c.496C>T	p.Arg166Cys	1
chr6	37139157	Frameshift insertion	PIM1	c.497_503dup	p.Ile168Metfs*43	1
chr6	37139167	Missense	PIM1	c.507G>C	p.Lys169Asn	1
chr6	37139188	Missense	PIM1	c.528_529delCCinsTT	p.Leu177Phe	1
chr6	37139203	Complex mutation	PIM1	c.543_544delinsCT	p.Glu181_Leu182delinsAspPhe	1
chr6	37139204	Missense	PIM1	c.544C>A	p.Leu182Ile	1
chr6	37139210	Missense	PIM1	c.550_552delinsGTT	p.Leu184Val	1
chr6	37139237	Frameshift deletion	PIM1	c.577_583del	p.Leu193Thrfs*79	1
chr6	37139237	Missense	PIM1	c.577C>A	p.Leu193Ile	1
chr6	37139247	Missense	PIM1	c.587C>G	p.Thr196Ser	1
chr6	37139264	Missense	PIM1	c.604G>A	p.Asp202Asn	1
chr6	37139264	Missense	PIM1	c.604G>C	p.Asp202His	1
chr6	37139268	Splice site mutation	PIM1	c.607+1G>A	p.?	1
chr6	37139268	Splice site mutation	PIM1	c.670+1G>C	p.?	1
chr6	37140870	Missense	PIM1	c.706G>C	p.Val236Leu	1
chr6	37140900	Missense	PIM1	c.736G>A	p.Glu246Lys	1
chr6	37140916	Missense	PIM1	c.752G>T	p.Gly251Val	1
chr6	37140949	Splice site mutation	PIM1	c.784+1G>A	p.?	1
chr6	37140949	Splice site mutation	PIM1	c.784+1G>C	p.?	1
chr6	37138553	Missense	PIM1	c.87G>C	p.Lys29Asn	1
chr6	37138554	Nonsense	PIM1	c.88G>T	p.Glu30*	1
chr6	37138556	Missense	PIM1	c.90G>C	p.Glu30Asp	1
chr6	37138563	Missense	PIM1	c.97C>G	p.Pro33Ala	1
chr11	111249885	Splice site mutation	POU2AF1	c.16+2T>G	p.?	1
chr11	111249887	Missense	POU2AF1	c.16C>T	p.Pro6Ser	1
chr11	111249894	Nonsense	POU2AF1	c.9G>A	p.Trp3*	1
chr19	42626729	Splice site mutation	POU2F2	c.29-1G>A	p.?	1
chr19	42600041	Missense	POU2F2	c.704A>G	p.Asp235Gly	1
chr6	106553119	Missense	PRDM1	c.1084C>G	p.Pro362Ala	1
chr6	106536175	Frameshift deletion	PRDM1	c.142_143del	p.Leu48Valfs*5	1
chr6	106553464	Missense	PRDM1	c.1429A>G	p.Arg477Gly	1
chr6	106536178	Frameshift deletion	PRDM1	c.145_146del	p.Trp49Aspfs*4	1
chr6	106536179	Nonsense	PRDM1	c.146G>A	p.Trp49*	1
chr6	106536201	Frameshift insertion	PRDM1	c.168_169insC	p.Lys57Glnfs*16	1
chr6	106554268	Missense	PRDM1	c.1796G>A	p.Gly599Glu	1
chr6	106554308	Missense	PRDM1	c.1836T>G	p.Phe612Leu	1
chr6	106554790	Missense	PRDM1	c.1907G>A	p.Cys636Tyr	1
chr6	106554790	Missense	PRDM1	c.1907G>T	p.Cys636Phe	1
chr6	106536274	Missense	PRDM1	c.241G>A	p.Ala81Thr	1
chr6	106536283	Missense	PRDM1	c.250_251delinsTT	p.Pro84Leu	1
chr6	106536284	Missense	PRDM1	c.251C>G	p.Pro84Arg	1
chr6	106536300	Missense	PRDM1	c.267C>A	p.Phe89Leu	1
chr6	106536308	Missense	PRDM1	c.275C>A	p.Ala92Asp	1
chr6	106536325	Splice site mutation	PRDM1	c.291+1G>C	p.?	1
chr6	106536326	Splice site mutation	PRDM1	c.291+2T>C	p.?	1
chr6	106536324	Missense	PRDM1	c.291G>C	p.Glu97Asp	1
chr6	106534460	Missense	PRDM1	c.32G>A	p.Gly11Asp	1
chr6	106543572	Frameshift insertion	PRDM1	c.374_375dup	p.Val126Glnfs*38	1
chr6	106543586	Missense	PRDM1	c.388G>A	p.Ala130Thr	1
chr6	106547220	Nonsense	PRDM1	c.457G>T	p.Glu153*	1
chr6	106536098	Missense	PRDM1	c.65G>A	p.Ser22Asn	1
chr6	106552699	Splice site mutation	PRDM1	c.665-1G>C	p.?	1
chr6	106552891	Missense	PRDM1	c.856C>T	p.Arg286Cys	1
chr6	106552903	Missense	PRDM1	c.868G>A	p.Glu290Lys	1
chr6	106536121	Missense	PRDM1	c.88G>C	p.Ala30Pro	1
chr6	106553018	Frameshift insertion	PRDM1	c.983_984insA	p.Ile329Hisfs*95	1
chr3	49412910	Missense	RHOA	c.113T>A	p.Val38Glu	1
chr3	49413009	Missense	RHOA	c.14G>A	p.Arg5Gln	1
chr3	49405935	Missense	RHOA	c.203G>A	p.Arg68His	1
chr3	49405890	Missense	RHOA	c.248G>A	p.Cys83Tyr	1
chr3	49399979	Missense	RHOA	c.358G>A	p.Asp120Asn	1
chr1	39325096	Missense	RRAGC	c.223T>G	p.Ser75Ala	1
chr1	39325095	Missense	RRAGC	c.224C>T	p.Ser75Phe	1
chr1	39322732	Missense	RRAGC	c.260C>T	p.Pro87Leu	1
chr1	39322649	Missense	RRAGC	c.343T>C	p.Trp115Arg	1
chr1	39322637	Missense	RRAGC	c.355G>A	p.Gly119Arg	1
chr6	134495725	Splice site mutation	SGK1	c.362-1G>A	p.?	1
chr6	134495725	Splice site mutation	SGK1	c.362-1G>C	p.?	1
chr6	134495667	Missense	SGK1	c.419A>T	p.Asn140Ile	1
chr6	134495662	Missense	SGK1	c.424T>C	p.Tyr142His	1
chr6	134495658	Missense	SGK1	c.428C>G	p.Ala143Gly	1
chr6	134495655	Missense	SGK1	c.431G>A	p.Cys144Tyr	1
chr6	134495655	Missense	SGK1	c.431G>C	p.Cys144Ser	1
chr6	134495654	Missense	SGK1	c.432C>G	p.Cys144Trp	1
chr6	134495647	Splice site mutation	SGK1	c.437+2T>G	p.?	1
chr6	134495211	Missense	SGK1	c.445G>C	p.Val149Leu	1
chr6	134495190	Missense	SGK1	c.466T>C	p.Ser156Pro	1
chr6	134495187	Nonsense	SGK1	c.469C>T	p.Gln157*	1
chr6	134495184	Missense	SGK1	c.472C>T	p.Pro158Ser	1
chr6	134495178	Missense	SGK1	c.478G>C	p.Glu160Gln	1
chr6	134495169	Missense	SGK1	c.487C>T	p.Leu163Phe	1
chr6	134495164	Missense	SGK1	c.492G>A	p.Met164Ile	1
chr6	134495162	Missense	SGK1	c.494A>G	p.Asn165Ser	1
chr6	134495155	Missense	SGK1	c.501C>G	p.Asn167Lys	1
chr6	134494705	Splice site mutation	SGK1	c.514-1G>A	p.?	1
chr6	134494697	Missense	SGK1	c.521C>A	p.Pro174His	1
chr6	134494692	Nonsense	SGK1	c.526C>T	p.Gln176*	1
chr6	134494690	Missense	SGK1	c.528G>T	p.Gln176His	1
chr6	134494655	Missense	SGK1	c.563C>T	p.Ala188Val	1
chr6	134494486	Missense	SGK1	c.628G>A	p.Ala210Thr	1
chr6	134494485	Missense	SGK1	c.629C>T	p.Ala210Val	1
chr6	134494464	Missense	SGK1	c.650T>G	p.Val217Gly	1
chr6	134494431	Missense	SGK1	c.683C>T	p.Ala228Val	1
chr6	134494280	Missense	SGK1	c.715A>C	p.Met239Leu	1
chr6	134494242	Missense	SGK1	c.753C>A	p.His251Gln	1
chr16	11349180	Missense	SOCS1	c.156C>A	p.Asp52Glu	1
chr16	11349179	Missense	SOCS1	c.157A>T	p.Thr53Ser	1
chr16	11349163	Missense	SOCS1	c.173T>C	p.Phe58Ser	1
chr16	11349162	Missense	SOCS1	c.174C>G	p.Phe58Leu	1
chr16	11349335	Startloss	SOCS1	c.1A>C	p.Met1Leu	1
chr16	11349097	Missense	SOCS1	c.239A>C	p.Tyr80Ser	1
chr16	11349096	Nonsense	SOCS1	c.240C>A	p.Tyr80*	1
chr16	11349093	Nonsense	SOCS1	c.243G>A	p.Trp81*	1
chr16	11349085	Missense	SOCS1	c.251T>A	p.Leu84Gln	1
chr16	11349070	Missense	SOCS1	c.266C>T	p.Ala89Val	1
chr16	11349062	Missense	SOCS1	c.274C>T	p.Arg92Trp	1
chr16	11349058	Frameshift deletion	SOCS1	c.278del	p.Leu93Argfs*25	1
chr16	11349053	Frameshift deletion	SOCS1	c.283_284del	p.Ala95Argfs*21	1
chr16	11349035	Missense	SOCS1	c.301T>C	p.Phe101Leu	1
chr16	11349031	Missense	SOCS1	c.305T>C	p.Leu102Pro	1
chr16	11349028	Missense	SOCS1	c.308T>A	p.Val103Glu	1
chr16	11349022	Missense	SOCS1	c.314A>G	p.Asp105Gly	1
chr16	11349001	Missense	SOCS1	c.335T>G	p.Phe112Cys	1
chr16	11348988	Missense	SOCS1	c.348C>G	p.Ser116Arg	1
chr16	11348964	Frameshift deletion	SOCS1	c.372_387del	p.Ser125Phefs*75	1
chr16	11348962	Complex mutation	SOCS1	c.374_376delinsCCT	p.Ser125_Ile126delinsThrPhe	1
chr16	11348956	Missense	SOCS1	c.380G>A	p.Arg127His	1
chr16	11348951	Missense	SOCS1	c.385C>T	p.His129Tyr	1
chr16	11348945	Nonsense	SOCS1	c.391C>T	p.Gln131*	1
chr16	11348944	Missense	SOCS1	c.392A>C	p.Gln131Pro	1
chr16	11348935	Missense	SOCS1	c.401G>A	p.Arg134His	1
chr16	11348923	Missense	SOCS1	c.413A>G	p.Asp138Gly	1
chr16	11348908	Missense	SOCS1	c.428G>C	p.Ser143Thr	1
chr16	11348907	Missense	SOCS1	c.429C>A	p.Ser143Arg	1
chr16	11348878	Nonframeshift deletion	SOCS1	c.458_484del	p.His153_Met161del	1
chr16	11348862	Frameshift insertion	SOCS1	c.474_507dup	p.Arg170Alafs*94	1
chr16	11349289	Missense	SOCS1	c.47C>T	p.Ala16Val	1
chr16	11349288	Missense	SOCS1	c.48_49delinsTA	p.Ala17Thr	1
chr16	11348826	Nonframeshift deletion	SOCS1	c.481_510del	p.Met161_Arg170del	1
chr16	11348842	Frameshift insertion	SOCS1	c.494dup	p.Leu166Alafs*87	1
chr16	11349287	Missense	SOCS1	c.49G>C	p.Ala17Pro	1
chr16	11348824	Missense	SOCS1	c.512T>A	p.Val171Glu	1
chr16	11348822	Missense	SOCS1	c.514C>T	p.Arg172Trp	1
chr16	11348810	Nonsense	SOCS1	c.526_528delinsTAA	p.Glu176*	1
chr16	11348802	Missense	SOCS1	c.534C>G	p.Cys178Trp	1
chr16	11348786	Missense	SOCS1	c.550G>C	p.Ala184Pro	1
chr16	11348738	Missense	SOCS1	c.598C>A	p.Leu200Ile	1
chr16	11349331	Missense	SOCS1	c.5T>A	p.Val2Glu	1
chr16	11348703	Nonframeshift deletion	SOCS1	c.630_632del	p.Gln210_Ile211delinsHis	1
chr16	11349269	Missense	SOCS1	c.67C>G	p.Pro23Ala	1
chr16	11349250	Missense	SOCS1	c.86C>T	p.Ser29Phe	1
chr16	11349236	Frameshift deletion	SOCS1	c.99del	p.Ala34Argfs*51	1
chr17	40485740	Missense	STAT3	c.1000G>T	p.Asp334Tyr	1
chr17	40481577	Missense	STAT3	c.1228C>T	p.His410Tyr	1
chr17	40474497	Missense	STAT3	c.1904A>T	p.Gln635Leu	1
chr17	40474420	Missense	STAT3	c.1981G>C	p.Asp661His	1
chr17	40474420	Missense	STAT3	c.1981G>T	p.Asp661Tyr	1
chr17	40474419	Missense	STAT3	c.1982A>T	p.Asp661Val	1
chr17	40485752	Missense	STAT3	c.988C>T	p.Pro330Ser	1
chr12	57498330	Missense	STAT6	c.1129G>A	p.Glu377Lys	1
chr12	57496661	Missense	STAT6	c.1256A>C	p.Asp419Ala	1
chr12	57496659	Missense	STAT6	c.1258A>T	p.Asn420Tyr	1
chr12	57496655	Missense	STAT6	c.1262A>G	p.Asn421Ser	1
chr12	57496628	Missense	STAT6	c.1289A>C	p.Asn430Thr	1
chr12	57496255	Missense	STAT6	c.1330G>A	p.Glu444Lys	1
chr12	57499078	Missense	STAT6	c.857A>G	p.Gln286Arg	1
chr19	1612366	Missense	TCF3	c.1653T>G	p.Asn551Lys	1
chr6	138199630	Nonsense	TNFAIP3	c.1048C>T	p.Gln350*	1
chr6	138199687	Missense	TNFAIP3	c.1105G>A	p.Ala369Thr	1
chr6	138199757	Complex mutation	TNFAIP3	c.1179_1180delinsA	p.Phe394Serfs*5	1
chr6	138199783	Nonsense	TNFAIP3	c.1201C>T	p.Gln401*	1
chr6	138199816	Frameshift deletion	TNFAIP3	c.1237_1238del	p.Lys413Glufs*15	1
chr6	138199898	Missense	TNFAIP3	c.1316G>C	p.Arg439Pro	1
chr6	138199926	Nonsense	TNFAIP3	c.1344G>A	p.Trp448*	1
chr6	138199996	Nonsense	TNFAIP3	c.1414G>T	p.Glu472*	1
chr6	138200272	Nonsense	TNFAIP3	c.1690A>T	p.Lys564*	1
chr6	138200341	Frameshift insertion	TNFAIP3	c.1764_1770dup	p.Leu591Trpfs*83	1
chr6	138200489	Splice site mutation	TNFAIP3	c.1906+1G>A	p.?	1
chr6	138201269	Frameshift deletion	TNFAIP3	c.1969del	p.Cys657Alafs*40	1
chr6	138202223	Missense	TNFAIP3	c.2140C>T	p.Pro714Ser	1
chr6	138202246	Nonsense	TNFAIP3	c.2163C>A	p.Cys721*	1
chr6	138202368	Frameshift deletion	TNFAIP3	c.2287del	p.Arg763Glyfs*53	1
chr6	138202373	Frameshift insertion	TNFAIP3	c.2295dup	p.Ala766Argfs*3	1
chr6	138192649	Frameshift insertion	TNFAIP3	c.289dup	p.Thr97Asnfs*4	1
chr6	138192660	Splice site mutation	TNFAIP3	c.295+2del	p.?	1
chr6	138195996	Frameshift deletion	TNFAIP3	c.310_316del	p.Leu104Metfs*17	1
chr6	138196008	Missense	TNFAIP3	c.322A>G	p.Thr108Ala	1
chr6	138196014	Frameshift deletion	TNFAIP3	c.328_328del	p.Gln110Serfs*13	1
chr6	138196014	Nonsense	TNFAIP3	c.328C>T	p.Gln110*	1
chr6	138196086	Frameshift deletion	TNFAIP3	c.405_406del	p.Arg136Glnfs*3	1
chr6	138196170	Complex mutation	TNFAIP3	c.486_486+31del	p.?	1
chr6	138196173	Splice site mutation	TNFAIP3	c.486+1G>A	p.?	1
chr6	138196852	Complex mutation	TNFAIP3	c.514_524delinsGTCTG	p.Ile172_Ala175delinsValCys	1
chr6	138196912	Frameshift deletion	TNFAIP3	c.574del	p.Glu192Lysfs*24	1
chr6	138196921	Frameshift deletion	TNFAIP3	c.583del	p.His195Thrfs*21	1
chr6	138196957	Frameshift insertion	TNFAIP3	c.619_622dup	p.Ile208Asnfs*47	1
chr6	138196957	Missense	TNFAIP3	c.619A>C	p.Ile207Leu	1
chr6	138197147	Missense	TNFAIP3	c.649A>C	p.Ser217Arg	1
chr6	138197171	Missense	TNFAIP3	c.673G>A	p.Ala225Thr	1
chr6	138197206	Frameshift deletion	TNFAIP3	c.711_733del	p.His237Glnfs*9	1
chr6	138197235	Nonsense	TNFAIP3	c.737dup	p.Tyr246*	1
chr6	138197236	Nonsense	TNFAIP3	c.738C>A	p.Tyr246*	1
chr6	138197250	Frameshift deletion	TNFAIP3	c.752del	p.Gly251Alafs*11	1
chr6	138197265	Frameshift insertion	TNFAIP3	c.771dup	p.Val258Cysfs*12	1
chr6	138198218	Nonsense	TNFAIP3	c.811C>T	p.Arg271*	1
chr6	138198242	Frameshift deletion	TNFAIP3	c.835_836del	p.Asp279Profs*5	1
chr6	138198357	Nonsense	TNFAIP3	c.950G>A	p.Trp317*	1
chr6	138198378	Frameshift deletion	TNFAIP3	c.971_975del	p.Leu324Glnfs*7	1
chr1	2489220	Missense	TNFRSF14	c.125G>A	p.Cys42Tyr	1
chr1	2489254	Missense	TNFRSF14	c.159C>G	p.Cys53Trp	1
chr1	2489257	Nonsense	TNFRSF14	c.162C>A	p.Cys54*	1
chr1	2489782	Missense	TNFRSF14	c.179G>C	p.Gly60Ala	1
chr1	2489821	Missense	TNFRSF14	c.218C>T	p.Thr73Ile	1
chr1	2489836	Missense	TNFRSF14	c.233G>A	p.Cys78Tyr	1
chr1	2489848	Missense	TNFRSF14	c.245C>T	p.Thr82Ile	1
chr1	2489850	Missense	TNFRSF14	c.247T>A	p.Tyr83Asn	1
chr1	2489866	Missense	TNFRSF14	c.263A>T	p.Asn88Ile	1
chr1	2489881	Missense	TNFRSF14	c.278G>T	p.Cys93Phe	1
chr1	2489886	Nonsense	TNFRSF14	c.283C>T	p.Gln95*	1
chr1	2489892	Nonsense	TNFRSF14	c.289C>T	p.Gln97*	1
chr1	2491337	Missense	TNFRSF14	c.380G>A	p.Cys127Tyr	1
chr1	2491345	Nonsense	TNFRSF14	c.388C>T	p.Gln130*	1
chr1	2492053	Splice site mutation	TNFRSF14	c.461-10_479del	p.?	1
chr1	2492062	Splice site mutation	TNFRSF14	c.461-1G>A	p.?	1
chr1	2492074	Nonsense	TNFRSF14	c.472C>T	p.Gln158*	1
chr1	2492083	Frameshift deletion	TNFRSF14	c.485_486del	p.Cys162Serfs*71	1
chr1	2492089	Nonsense	TNFRSF14	c.487C>T	p.Gln163*	1
chr1	2492140	Nonsense	TNFRSF14	c.538C>T	p.Gln180*	1
chr1	2488174	Splice site mutation	TNFRSF14	c.69+2T>A	p.?	1
chr1	2493254	Missense	TNFRSF14	c.694G>A	p.Gly232Ser	1
chr1	2494336	Splice site mutation	TNFRSF14	c.726+1G>A	p.?	1
chr1	2494710	Stoploss	TNFRSF14	c.850T>C	p.*284Argext*78	1
chr1	2488095	Startloss	TNFRSF14	c.-9_18del	p.?	1
chr17	7574023	Nonframeshift insertion	TP53	c.1004_1006dup	p.Arg335_Glu336insGly	1
chr17	7573954	Missense	TP53	c.1073A>T	p.Glu358Val	1
chr17	7579569	Missense	TP53	c.118A>C	p.Met40Leu	1
chr17	7579494	Nonsense	TP53	c.193A>T	p.Arg65*	1
chr17	7579369	Missense	TP53	c.318C>G	p.Ser106Arg	1
chr17	7579361	Missense	TP53	c.326T>A	p.Phe109Tyr	1
chr17	7579359	Missense	TP53	c.328C>T	p.Arg110Cys	1
chr17	7579311	Splice site mutation	TP53	c.375+1G>A	p.?	1
chr17	7579310	Splice site mutation	TP53	c.375+2T>A	p.?	1
chr17	7578556	Splice site mutation	TP53	c.376-2A>G	p.?	1
chr17	7578551	Frameshift insertion	TP53	c.379_380dup	p.Ala129Leufs*42	1
chr17	7578528	Missense	TP53	c.402T>G	p.Phe134Leu	1
chr17	7578526	Missense	TP53	c.404G>T	p.Cys135Phe	1
chr17	7578502	Missense	TP53	c.428T>C	p.Val143Ala	1
chr17	7578493	Nonsense	TP53	c.437G>A	p.Trp146*	1
chr17	7578454	Missense	TP53	c.476C>T	p.Ala159Val	1
chr17	7578443	Missense	TP53	c.487T>A	p.Tyr163Asn	1
chr17	7578442	Missense	TP53	c.488A>G	p.Tyr163Cys	1
chr17	7578413	Missense	TP53	c.517G>A	p.Val173Met	1
chr17	7578404	Missense	TP53	c.526T>C	p.Cys176Arg	1
chr17	7578404	Missense	TP53	c.526T>G	p.Cys176Gly	1
chr17	7578401	Nonframeshift deletion	TP53	c.529_546del	p.Pro177_Cys182del	1
chr17	7578397	Missense	TP53	c.533A>C	p.His178Pro	1
chr17	7578389	Missense	TP53	c.541C>T	p.Arg181Cys	1
chr17	7578265	Missense	TP53	c.584T>C	p.Ile195Thr	1
chr17	7578253	Missense	TP53	c.596G>T	p.Gly199Val	1
chr17	7578236	Missense	TP53	c.613T>G	p.Tyr205Asp	1
chr17	7578212	Nonsense	TP53	c.637C>T	p.Arg213*	1
chr17	7578203	Missense	TP53	c.646G>A	p.Val216Met	1
chr17	7578199	Missense	TP53	c.650T>G	p.Val217Gly	1
chr17	7577600	Nonframeshift deletion	TP53	c.681_689del	p.Asp228_Thr230del	1
chr17	7577586	Missense	TP53	c.695T>A	p.Ile232Asn	1
chr17	7577581	Missense	TP53	c.700T>C	p.Tyr234His	1
chr17	7577581	Missense	TP53	c.700T>G	p.Tyr234Asp	1
chr17	7577575	Missense	TP53	c.706T>A	p.Tyr236Asn	1
chr17	7577570	Missense	TP53	c.711G>A	p.Met237Ile	1
chr17	7577569	Missense	TP53	c.712T>C	p.Cys238Arg	1
chr17	7577567	Missense	TP53	c.714T>G	p.Cys238Trp	1
chr17	7577560	Missense	TP53	c.721T>C	p.Ser241Pro	1
chr17	7577557	Missense	TP53	c.724T>G	p.Cys242Gly	1
chr17	7577550	Missense	TP53	c.731G>C	p.Gly244Ala	1
chr17	7577536	Missense	TP53	c.745A>G	p.Arg249Gly	1
chr17	7577536	Missense	TP53	c.745A>T	p.Arg249Trp	1
chr17	7577534	Missense	TP53	c.747G>C	p.Arg249Ser	1
chr17	7577526	Missense	TP53	c.755T>C	p.Leu252Pro	1
chr17	7577518	Missense	TP53	c.763A>T	p.Ile255Phe	1
chr17	7577511	Missense	TP53	c.770T>C	p.Leu257Pro	1
chr17	7577139	Missense	TP53	c.799C>T	p.Arg267Trp	1
chr17	7577123	Missense	TP53	c.815T>A	p.Val272Glu	1
chr17	7577106	Missense	TP53	c.832C>A	p.Pro278Thr	1
chr17	7577102	Missense	TP53	c.836G>A	p.Gly279Glu	1
chr17	7577098	Missense	TP53	c.840A>C	p.Arg280Ser	1
chr17	7577090	Nonframeshift insertion	TP53	c.847_848insATCGGC	p.Arg282_Arg283insHisArg	1
chr17	7577088	Missense	TP53	c.850A>C	p.Thr284Pro	1
chr17	7577085	Missense	TP53	c.853G>A	p.Glu285Lys	1
chr17	7577082	Nonframeshift deletion	TP53	c.856_870del	p.Glu286_Arg290del	1
chr17	7577070	Missense	TP53	c.868C>T	p.Arg290Cys	1
chr17	7577022	Nonsense	TP53	c.916C>T	p.Arg306*	1
chr17	7577018	Splice site mutation	TP53	c.919+1G>A	p.?	1
chr17	7576852	Splice site mutation	TP53	c.993+1G>A	p.?	1
chr17	7574030	Missense	TP53	c.997C>T	p.Arg333Cys	1
