# Supplementary material for: Novel bioinformatic classification system for genetic signatures identification in diffuse large B-cell lymphoma
Source: BMC Cancer. 2020 Jul 31;20:714. doi: 10.1186/s12885-020-07198-1 (PMC7393908; doi:10.1186/s12885-020-07198-1)
Supplement: Supplementary file 8 — Additional file 8: Table S5. Multivariate analysis including our set of four signatures and IPI score using enter method in cox proportional hazard regression model [file 12885_2020_7198_MOESM8_ESM.xlsx]

## Sheet: Table S5
Supplementary Table S5. Multivariate analysis including our set of four signatures and IPI score using enter method in cox proportional hazard regression model
Variables	5-year overall survival		5-year progression-free survival
	HR (95% CI)	P value	HR (95% CI)	P value
MYC-trans signature (pos vs. neg)	2.00 (1.22 - 3.29)	0.006	1.76 (1.16 - 2.66)	0.008
BCL2-trans signature (pos vs. neg)	0.88 (0.50 - 1.55)	0.660	0.66 (0.41 - 1.06)	0.087
BCL6-trans signature (pos vs. neg)	1.07 (0.68 - 1.68)	0.770	0.97 (0.67 - 1.41)	0.871
MC signature (pos vs. neg)	1.27 (0.79 - 2.06)	0.325	1.01 (0.69 - 1.49)	0.942
Variables	5-year overall survival		5-year progression-free survival
	HR (95% CI)	P value	HR (95% CI)	P value
IPI score (0/1/2 vs. 3/4/5)	1.77 (1.16 - 2.71)	0.008	1.61 (1.14 - 2.26)	0.007
MYC-trans signature (pos vs. neg)	1.92 (1.16 - 3.16)	0.011	1.67 (1.10 - 2.53)	0.017
BCL2-trans signature (pos vs. neg)	0.92 (0.53 - 1.63)	0.784	0.69 (0.43 - 1.11)	0.122
BCL6-trans signature (pos vs. neg)	1.14 (0.72 - 1.79)	0.581	1.01 (0.70 - 1.47)	0.949
MC signature (pos vs. neg)	1.29 (0.79 - 2.09)	0.310	1.01 (0.69 - 1.49)	0.946
