# Supplementary material for: Novel bioinformatic classification system for genetic signatures identification in diffuse large B-cell lymphoma
Source: BMC Cancer. 2020 Jul 31;20:714. doi: 10.1186/s12885-020-07198-1 (PMC7393908; doi:10.1186/s12885-020-07198-1)
Supplement: Supplementary file 9 — Additional file 9 Table S6. Genetic alterations had been revealed to be of importance but not included in this study. [file 12885_2020_7198_MOESM9_ESM.xlsx]

## Sheet: Table S6
Supplementary Table S6. Genetic alterations had been revealed to be of importance but not included in this study
Genetic alterations	Genes or locations
Expression status	MYC/BCL2
Rearrangment partners (Ig loci enhancers or others) and breakpoints	MYC/BCL2/BCL6
Translocations	CIITA/IRF4/ALK
Amplifications	CD274/PDCD1LG2/BCL2 (or 18q21.33)/BCL6/SPIB/JAK2/CCND3/NOTCH2/miR-17~92
Deletions	B2M/CD58/CD70/ETV6/PTEN/FAS/CDKN2A/CDKN2B/PRDM1/TNFRSF14
Imprint of AID-dependent somatic hypermutation	IGLL5/BCL6/DTX1/BTG1/BTG2/TMEM30A/CD83/DUSP2/IRF8/TMSB4X/PAX5
Coding region mutations	SPEN/IL4R/PTPN1/ETV6/TBL1XR1/BTG1/BTG2/HLA-A~C/HIST1H1B~E/KLHL6/IRF8/UBE2A/HVCN1/NFKBIA/TET2/DNMT3A
